# Supplementary material for: Crystal structure of catena-poly[silver(I)-μ-l-tyrosinato-κ2 O:N]
Source: Acta Crystallogr E Crystallogr Commun. 2015 Feb 4;71(Pt 3):m50–1. doi: 10.1107/S2056989015001905 (PMC4350688; doi:10.1107/S2056989015001905)
Supplement: Supplementary file 1 [file e-71-00m50-sup1.cif]

##############################################################################
#                                                                            #
# This CIF contains the data in a paper accepted for publication in          #
# Acta Crystallographica Section E. It conforms to the requirements of       #
# Notes for Authors for Acta Crystallographica Section E, and has been       #
# peer reviewed under the auspices of the IUCr Commission on Journals.       #
#                                                                            #
# Full details of the Crystallographic Information File format               #
# are given in the paper "The Crystallographic Information File (CIF):       #
# a New Standard Archive File for Crystallography" by S. R. Hall, F. H.      #
# Allen and I. D. Brown [Acta Cryst. (1991), A47, 655-685].                  #
#                                                                            #
# The current version of the core CIF dictionary is obtainable from          #
# ftp://ftp.iucr.org/pub/cif_core.dic.                                       #
#                                                                            #
# Software is freely available for graphical display of the structure(s)     #
# in this CIF. For information consult the CIF software page                 #
# http://www.iucr.org/resources/cif/software.                                #
#                                                                            #
# This file may be used for bona fide research purposes within the           #
# scientific community so long as proper attribution is given to the journal # 
# article from which it was obtained.                                        #
#                                                                            #
##############################################################################
data_global
_audit_creation_method     ?
_journal_date_recd_electronic     2015-01-10
_journal_date_accepted     2015-01-29
_journal_name_full     'Acta Crystallographica, Section E'
_journal_year     2015
_journal_volume     71
_journal_issue      3
_journal_page_first     m50
_journal_page_last     m51
_journal_paper_category     HM
_journal_paper_doi     10.1107/S2056989015001905
_journal_coeditor_code     IM2459
_publ_contact_author
;
Muhammad Nawaz Tahir
University of Sargodha
Department of Physics
Sargodha
Pakistan
;
_publ_contact_author_email     'dmntahir_uos@yahoo.com'
_publ_contact_author_fax     '0092 48 32 22 121'
_publ_contact_author_phone     '0092 48 92 30 914'
_publ_section_title
;
Crystal structure of
<i>catena</i>-poly[silver(I)-\m-<i>L</i>-tyrosinato-\k^2^<i>O</i>:<i>N</i>]
;
loop_
    _publ_author_name
    _publ_author_footnote
    _publ_author_address
    'Aqsa Yousaf' .
;
Department of Chemistry
University of Engineering and Technology
Lahore 54890
Pakistan
;
    'Tahir, Muhammad Nawaz' .
;
Department of Physics
University of Sargodha
Sargodha
Punjab
Pakistan
;
    'Abdul Rauf' .
;
Department of Chemistry
University of Engineering and Technology
Lahore 54890
Pakistan
;
    'Shafique Ahmad Awan' .
;
PAEC
PO Box No. 1114
Islamabad GPO 44000
Pakistan
;
    'Saeed Ahmad' .
;
Department of Chemistry
University of Engineering and Technology
Lahore 54890
Pakistan
;
data_I
_database_code_depnum_ccdc_archive 'CCDC 1046166'
_audit_creation_method     SHELXL-97
_chemical_name_systematic
;
<i>catena</i>-Poly[silver(I)-\m-<i>L</i>-tyrosinato-\k^2^<i>O</i>:<i>N</i>]
;
_chemical_name_common     ?
_chemical_formula_moiety     'C9 H10 Ag N O3'
_chemical_formula_sum     'C9 H10 Ag N O3'
_chemical_formula_iupac     '[Ag (C9 H10 N O3)]'
_chemical_formula_weight     288.05
_shelx_space_group_comment
;
The symmetry employed for this shelxl refinement is uniquely defined
by the following loop, which should always be used as a source of
symmetry information in preference to the above space-group names.
They are only intended as comments.
;
_space_group_crystal_system     monoclinic
_space_group_name_H-M_alt     'P 21'
_space_group_name_Hall     'P 2yb'
loop_
    _space_group_symop_operation_xyz
    'x, y, z'
    '-x, y+1/2, -z'
_cell_length_a     7.2944(5)
_cell_length_b     7.1464(5)
_cell_length_c     9.2736(7)
_cell_angle_alpha     90
_cell_angle_beta     101.546(4)
_cell_angle_gamma     90
_cell_volume     473.64(6)
_cell_formula_units_Z     2
_cell_measurement_reflns_used     1753
_cell_measurement_theta_min     2.850
_cell_measurement_theta_max     26.000
_cell_measurement_temperature     296(2)
_exptl_crystal_description     block
_exptl_crystal_colour     'colorless'
_exptl_crystal_size_max     0.34
_exptl_crystal_size_mid     0.20
_exptl_crystal_size_min     0.18
_exptl_crystal_density_diffrn     2.020
_exptl_crystal_density_meas     ?
_exptl_crystal_density_method     'not measured'
_exptl_crystal_F_000     284
_exptl_absorpt_coefficient_mu     2.106
_exptl_absorpt_correction_type     multi-scan
_exptl_absorpt_process_details
;
(SADABS; Bruker, 2005)
;
_exptl_absorpt_correction_T_min     0.538
_exptl_absorpt_correction_T_max     0.701
_exptl_special_details
;
;
_diffrn_ambient_temperature     296(2)
_diffrn_radiation_type     MoK\a
_diffrn_radiation_wavelength     0.71073
_diffrn_radiation_source     'fine-focus sealed tube'
_diffrn_radiation_monochromator     graphite
_diffrn_measurement_device_type     'Bruker Kappa APEXII CCD'
_diffrn_measurement_method     \w
_diffrn_detector_area_resol_mean     8.00
_diffrn_reflns_number     4086
_diffrn_reflns_av_R_equivalents     0.0234
_diffrn_reflns_theta_min     2.850
_diffrn_reflns_theta_max     26.000
_diffrn_reflns_theta_full     26.00
_diffrn_measured_fraction_theta_max     0.999
_diffrn_measured_fraction_theta_full     0.999
_diffrn_reflns_limit_h_min     -8
_diffrn_reflns_limit_h_max     8
_diffrn_reflns_limit_k_min     -8
_diffrn_reflns_limit_k_max     8
_diffrn_reflns_limit_l_min     -11
_diffrn_reflns_limit_l_max     11
_diffrn_standards_number     0
_diffrn_standards_interval_count     ?
_diffrn_standards_interval_time     ?
_diffrn_standards_decay_%     ?
_refine_special_details
;
Refinement of <i>F</i>^2^ against ALL reflections. The weighted <i>R</i>-factor
<i>wR</i> and goodness of fit <i>S</i> are based on <i>F</i>^2^, conventional
<i>R</i>-factors <i>R</i> are based on <i>F</i>, with <i>F</i> set to zero for
negative <i>F</i>^2^. The threshold expression of <i>F</i>^2^ >
\s(<i>F</i>^2^) is used only for calculating <i>R</i>-factors(gt) <i>etc</i>.
and is not relevant to the choice of reflections for refinement.
<i>R</i>-factors based on <i>F</i>^2^ are statistically about twice as large
as those based on <i>F</i>, and <i>R</i>-factors based on ALL data will be
even larger.
;
_reflns_number_total     1816
_reflns_number_gt     1752
_reflns_threshold_expression     I>2\s(I)
_refine_ls_structure_factor_coef     Fsqd
_refine_ls_matrix_type     full
_refine_ls_R_factor_all     0.0237
_refine_ls_R_factor_gt     0.0222
_refine_ls_wR_factor_gt     0.0512
_refine_ls_wR_factor_ref     0.0520
_refine_ls_goodness_of_fit_ref     1.108
_refine_ls_restrained_S_all     1.107
_refine_ls_number_reflns     1816
_refine_ls_number_parameters     134
_refine_ls_number_restraints     1
_refine_ls_hydrogen_treatment     mixed
_refine_ls_weighting_scheme     calc
_refine_ls_weighting_details
              'w=1/[\s^2^(Fo^2^)+(0.0222P)^2^+0.0305P] where P=(Fo^2^+2Fc^2^)/3'
_atom_sites_solution_hydrogens     geom
_atom_sites_solution_primary     direct
_atom_sites_solution_secondary     difmap
_refine_ls_shift/su_max     0.001
_refine_ls_shift/su_mean     0.000
_refine_diff_density_max     0.280
_refine_diff_density_min     -0.484
_refine_ls_abs_structure_details
;
Flack <i>x</i> determined using 751 quotients
[(<i>I</i>^+^)-(<i>I</i>^-^)]/[(<i>I</i>^+^)+(<i>I</i>^-^)]
(Parsons <i>et al.</i>,  2013)
;
_refine_ls_abs_structure_Flack     0.04(2)
loop_
    _atom_type_symbol
    _atom_type_description
    _atom_type_scat_dispersion_real
    _atom_type_scat_dispersion_imag
    _atom_type_scat_source
    'C' 'C' 0.0033 0.0016
                         'International Tables Vol C Tables 4.2.6.8 and 6.1.1.4'
    'H' 'H' 0.0000 0.0000
                         'International Tables Vol C Tables 4.2.6.8 and 6.1.1.4'
    'N' 'N' 0.0061 0.0033
                         'International Tables Vol C Tables 4.2.6.8 and 6.1.1.4'
    'O' 'O' 0.0106 0.0060
                         'International Tables Vol C Tables 4.2.6.8 and 6.1.1.4'
    'Ag' 'Ag' -0.8971 1.1015
                         'International Tables Vol C Tables 4.2.6.8 and 6.1.1.4'
_computing_data_collection
;
APEX2 (Bruker, 2007)
;
_computing_cell_refinement
;
SAINT (Bruker, 2007)
;
_computing_data_reduction
;
SAINT (Bruker, 2007)
;
_computing_structure_solution
;
SHELXS97 (Sheldrick, 2008)
;
_computing_structure_refinement
;
SHELXL97 (Sheldrick, 2008)
;
_computing_molecular_graphics
;
ORTEP-3 for Windows (Farrugia, 2012) and PLATON (Spek, 2009)
;
_computing_publication_material
;
WinGX (Farrugia, 2012) and PLATON (Spek, 2009)
;
loop_
    _atom_site_type_symbol
    _atom_site_label
    _atom_site_fract_x
    _atom_site_fract_y
    _atom_site_fract_z
    _atom_site_U_iso_or_equiv
    _atom_site_adp_type
    _atom_site_calc_flag
    _atom_site_occupancy
    _atom_site_disorder_assembly
    _atom_site_disorder_group
    Ag Ag1 0.95099(4) 0.57540(7) 0.87242(4) 0.04160(14) Uani d 1 . .
    O O1 0.6862(5) 0.4646(5) 0.9045(4) 0.0364(8) Uani d 1 . .
    O O2 0.5870(6) 0.7436(5) 0.8171(6) 0.0493(10) Uani d 1 . .
    O O3 -0.4102(5) 0.0526(9) 0.6482(4) 0.0418(12) Uani d 1 . .
    H H3 -0.4074 -0.0285 0.7111 0.063 Uiso calc 1 . .
    N N1 0.2293(6) 0.6694(6) 0.8634(6) 0.0367(10) Uani d 1 . .
    H H1A 0.219(9) 0.716(8) 0.781(7) 0.044 Uiso d 1 . .
    H H1B 0.282(9) 0.725(9) 0.945(7) 0.044 Uiso d 1 . .
    C C1 0.5594(5) 0.5852(11) 0.8581(4) 0.0270(9) Uani d 1 . .
    C C2 0.3595(7) 0.5138(6) 0.8509(5) 0.0265(11) Uani d 1 . .
    H H2 0.3601 0.4267 0.9326 0.032 Uiso calc 1 . .
    C C3 0.2963(7) 0.4091(7) 0.7071(5) 0.0307(10) Uani d 1 . .
    H H3A 0.2921 0.4963 0.6264 0.037 Uiso calc 1 . .
    H H3B 0.3892 0.3146 0.6989 0.037 Uiso calc 1 . .
    C C4 0.1078(7) 0.3152(6) 0.6902(5) 0.0273(10) Uani d 1 . .
    C C5 0.0880(7) 0.1543(6) 0.7700(5) 0.0312(10) Uani d 1 . .
    H H5 0.1925 0.1052 0.8327 0.037 Uiso calc 1 . .
    C C6 -0.0825(6) 0.0651(10) 0.7588(5) 0.0312(9) Uani d 1 . .
    H H6 -0.0914 -0.0417 0.8143 0.037 Uiso calc 1 . .
    C C7 -0.2405(6) 0.1346(6) 0.6650(5) 0.0290(11) Uani d 1 . .
    C C8 -0.2230(7) 0.2942(7) 0.5838(6) 0.0336(11) Uani d 1 . .
    H H8 -0.3272 0.3422 0.5200 0.040 Uiso calc 1 . .
    C C9 -0.0515(7) 0.3826(7) 0.5972(5) 0.0324(11) Uani d 1 . .
    H H9 -0.0429 0.4900 0.5423 0.039 Uiso calc 1 . .
loop_
    _atom_site_aniso_label
    _atom_site_aniso_U_11
    _atom_site_aniso_U_22
    _atom_site_aniso_U_33
    _atom_site_aniso_U_12
    _atom_site_aniso_U_13
    _atom_site_aniso_U_23
    Ag1 0.01769(18) 0.0458(2) 0.0638(3) -0.0039(2) 0.01412(15) -0.0078(3)
    O1 0.0186(19) 0.044(2) 0.047(2) 0.0018(16) 0.0080(16) 0.0041(17)
    O2 0.034(2) 0.038(2) 0.077(3) -0.0093(18) 0.015(2) 0.0112(19)
    O3 0.0268(16) 0.039(3) 0.057(2) -0.009(2) 0.0010(14) 0.004(2)
    N1 0.020(2) 0.039(2) 0.052(3) -0.0001(19) 0.010(2) -0.006(2)
    C1 0.0209(19) 0.031(2) 0.030(2) -0.006(3) 0.0076(15) -0.007(3)
    C2 0.019(3) 0.031(3) 0.031(3) -0.0017(16) 0.0073(19) 0.0005(16)
    C3 0.025(3) 0.037(3) 0.032(3) -0.006(2) 0.009(2) -0.003(2)
    C4 0.027(2) 0.029(2) 0.025(2) -0.0037(19) 0.005(2) -0.0037(18)
    C5 0.027(2) 0.027(2) 0.036(3) 0.0020(19) -0.002(2) 0.0040(19)
    C6 0.035(2) 0.024(2) 0.034(2) -0.004(3) 0.0055(17) 0.000(3)
    C7 0.024(2) 0.029(3) 0.033(3) -0.0052(17) 0.005(2) -0.0073(17)
    C8 0.025(3) 0.038(3) 0.035(3) -0.002(2) -0.001(2) 0.001(2)
    C9 0.034(3) 0.033(2) 0.030(3) -0.003(2) 0.004(2) 0.0053(19)
_geom_special_details
;
All e.s.d.'s (except the e.s.d. in the dihedral angle between two l.s. planes)
are estimated using the full covariance matrix. The cell e.s.d.'s are taken
into account individually in the estimation of e.s.d.'s in distances, angles
and torsion angles; correlations between e.s.d.'s in cell parameters are only
used when they are defined by crystal symmetry. An approximate (isotropic)
treatment of cell e.s.d.'s is used for estimating e.s.d.'s involving l.s.
planes.
;
loop_
    _geom_bond_atom_site_label_1
    _geom_bond_atom_site_label_2
    _geom_bond_site_symmetry_2
    _geom_bond_distance
    _geom_bond_publ_flag
    Ag1 N1 1_655 2.156(4) ?
    Ag1 O1 . 2.162(4) ?
    O1 C1 . 1.275(7) ?
    O2 C1 . 1.224(9) ?
    O3 C7 . 1.350(6) ?
    O3 H3 . 0.8200 ?
    N1 C2 . 1.482(6) ?
    N1 Ag1 1_455 2.156(4) ?
    N1 H1A . 0.83(6) ?
    N1 H1B . 0.87(7) ?
    C1 C2 . 1.534(6) ?
    C2 C3 . 1.518(7) ?
    C2 H2 . 0.9800 ?
    C3 C4 . 1.510(6) ?
    C3 H3A . 0.9700 ?
    C3 H3B . 0.9700 ?
    C4 C9 . 1.388(7) ?
    C4 C5 . 1.390(6) ?
    C5 C6 . 1.383(7) ?
    C5 H5 . 0.9300 ?
    C6 C7 . 1.390(7) ?
    C6 H6 . 0.9300 ?
    C7 C8 . 1.386(6) ?
    C8 C9 . 1.385(7) ?
    C8 H8 . 0.9300 ?
    C9 H9 . 0.9300 ?
loop_
    _geom_angle_atom_site_label_1
    _geom_angle_atom_site_label_2
    _geom_angle_atom_site_label_3
    _geom_angle_site_symmetry_1
    _geom_angle_site_symmetry_3
    _geom_angle
    _geom_angle_publ_flag
    N1 Ag1 O1 1_655 . 173.41(18) ?
    C1 O1 Ag1 . . 108.3(3) ?
    C7 O3 H3 . . 109.5 ?
    C2 N1 Ag1 . 1_455 113.1(3) ?
    C2 N1 H1A . . 100(4) ?
    Ag1 N1 H1A 1_455 . 105(4) ?
    C2 N1 H1B . . 103(4) ?
    Ag1 N1 H1B 1_455 . 111(4) ?
    H1A N1 H1B . . 124(6) ?
    O2 C1 O1 . . 125.2(4) ?
    O2 C1 C2 . . 120.6(5) ?
    O1 C1 C2 . . 114.2(6) ?
    N1 C2 C3 . . 110.6(4) ?
    N1 C2 C1 . . 111.4(5) ?
    C3 C2 C1 . . 108.7(4) ?
    N1 C2 H2 . . 108.7 ?
    C3 C2 H2 . . 108.7 ?
    C1 C2 H2 . . 108.7 ?
    C4 C3 C2 . . 114.8(4) ?
    C4 C3 H3A . . 108.6 ?
    C2 C3 H3A . . 108.6 ?
    C4 C3 H3B . . 108.6 ?
    C2 C3 H3B . . 108.6 ?
    H3A C3 H3B . . 107.5 ?
    C9 C4 C5 . . 117.0(4) ?
    C9 C4 C3 . . 122.8(4) ?
    C5 C4 C3 . . 120.1(4) ?
    C6 C5 C4 . . 122.0(5) ?
    C6 C5 H5 . . 119.0 ?
    C4 C5 H5 . . 119.0 ?
    C5 C6 C7 . . 120.2(5) ?
    C5 C6 H6 . . 119.9 ?
    C7 C6 H6 . . 119.9 ?
    O3 C7 C8 . . 118.5(5) ?
    O3 C7 C6 . . 122.9(5) ?
    C8 C7 C6 . . 118.6(5) ?
    C9 C8 C7 . . 120.4(5) ?
    C9 C8 H8 . . 119.8 ?
    C7 C8 H8 . . 119.8 ?
    C8 C9 C4 . . 121.8(4) ?
    C8 C9 H9 . . 119.1 ?
    C4 C9 H9 . . 119.1 ?
loop_
    _geom_torsion_atom_site_label_1
    _geom_torsion_atom_site_label_2
    _geom_torsion_atom_site_label_3
    _geom_torsion_atom_site_label_4
    _geom_torsion_site_symmetry_1
    _geom_torsion_site_symmetry_2
    _geom_torsion_site_symmetry_3
    _geom_torsion_site_symmetry_4
    _geom_torsion
    _geom_torsion_publ_flag
    Ag1 O1 C1 O2 . . . . -7.0(6) ?
    Ag1 O1 C1 C2 . . . . 170.8(3) ?
    Ag1 N1 C2 C3 1_455 . . . 63.8(5) ?
    Ag1 N1 C2 C1 1_455 . . . -175.2(3) ?
    O2 C1 C2 N1 . . . . -28.0(7) ?
    O1 C1 C2 N1 . . . . 154.2(4) ?
    O2 C1 C2 C3 . . . . 94.2(6) ?
    O1 C1 C2 C3 . . . . -83.6(5) ?
    N1 C2 C3 C4 . . . . -62.6(5) ?
    C1 C2 C3 C4 . . . . 174.7(5) ?
    C2 C3 C4 C9 . . . . 106.5(5) ?
    C2 C3 C4 C5 . . . . -73.4(6) ?
    C9 C4 C5 C6 . . . . -0.5(7) ?
    C3 C4 C5 C6 . . . . 179.3(5) ?
    C4 C5 C6 C7 . . . . 0.6(7) ?
    C5 C6 C7 O3 . . . . 179.2(5) ?
    C5 C6 C7 C8 . . . . -0.1(7) ?
    O3 C7 C8 C9 . . . . -179.8(5) ?
    C6 C7 C8 C9 . . . . -0.4(7) ?
    C7 C8 C9 C4 . . . . 0.5(7) ?
    C5 C4 C9 C8 . . . . 0.0(7) ?
    C3 C4 C9 C8 . . . . -179.8(4) ?
loop_
    _geom_hbond_atom_site_label_D
    _geom_hbond_atom_site_label_H
    _geom_hbond_atom_site_label_A
    _geom_hbond_site_symmetry_A
    _geom_hbond_distance_DH
    _geom_hbond_distance_HA
    _geom_hbond_distance_DA
    _geom_hbond_angle_DHA
    O3 H3 O2 1_445 0.82 1.91 2.710(7) 166.0
    N1 H1B O1 2_657 0.87(7) 2.19(7) 2.988(6) 152(5)
    C2 H2 O2 2_647 0.98 2.63 3.589(7) 167.9
    C3 H3B O3 1_655 0.97 2.48 3.441(7) 171.3
_iucr_refine_instructions_details
;
TITL SN_31_Z in P2(1) WHITE NEEDLE
CELL 0.71073 7.2944 7.1464 9.2736 90.000 101.546 90.000
ZERR 2.00 0.0005 0.0005 0.0007 0.000 0.004 0.000
LATT -1
SYMM -x, y+1/2, -z
SFAC C  H  N  O  Ag
UNIT 18  20  2  6  2
OMIT -3 52
L.S. 40
ACTA
BOND $H
HTAB
CONF
LIST 4
FMAP 2
PLAN 10
TEMP 23.000
SIZE 0.34 0.20 0.18
EQIV $1 x-1, y-1, z
HTAB O3 O2_$1
EQIV $2 -x+1, y+1/2, -z+2
HTAB N1 O1_$2
EQIV $3 -x+1, y-1/2, -z+2
HTAB C2 O2_$3
EQIV $4 x+1, y, z
HTAB C3 O3_$4
MPLA 4 C1 C2 O1 O2 N1
MPLA 8 C3 C4 C5 C6 C7 C8 C9 O3
OMIT  0  -1   2
WGHT    0.022200    0.030500
FVAR       0.27498
AG1   5    0.950987    0.575396    0.872424    11.00000    0.01769    0.04581 =
         0.06380   -0.00777    0.01412   -0.00389
O1    4    0.686212    0.464552    0.904505    11.00000    0.01860    0.04445 =
         0.04678    0.00414    0.00801    0.00178
O2    4    0.587036    0.743567    0.817086    11.00000    0.03397    0.03787 =
         0.07734    0.01121    0.01453   -0.00928
O3    4   -0.410178    0.052554    0.648162    11.00000    0.02679    0.03868 =
         0.05674    0.00417    0.00103   -0.00950
AFIX 147
H3    2   -0.407434   -0.028504    0.711143    11.00000   -1.50000
AFIX   0
N1    3    0.229320    0.669374    0.863432    11.00000    0.02042    0.03861 =
         0.05221   -0.00601    0.00965   -0.00006
H1A   2    0.219486    0.716490    0.780846    11.00000   -1.20000
H1B   2    0.282267    0.725055    0.944920    11.00000   -1.20000
C1    1    0.559393    0.585174    0.858055    11.00000    0.02095    0.03105 =
         0.03000   -0.00682    0.00756   -0.00621
C2    1    0.359458    0.513797    0.850886    11.00000    0.01865    0.03098 =
         0.03092    0.00050    0.00734   -0.00170
AFIX  13
H2    2    0.360148    0.426708    0.932622    11.00000   -1.20000
AFIX   0
C3    1    0.296335    0.409090    0.707116    11.00000    0.02481    0.03672 =
         0.03185   -0.00302    0.00873   -0.00562
AFIX  23
H3A   2    0.292147    0.496329    0.626389    11.00000   -1.20000
H3B   2    0.389183    0.314622    0.698907    11.00000   -1.20000
AFIX   0
C4    1    0.107847    0.315202    0.690221    11.00000    0.02702    0.02946 =
         0.02532   -0.00367    0.00501   -0.00367
C5    1    0.087962    0.154278    0.769959    11.00000    0.02694    0.02675 =
         0.03634    0.00403   -0.00244    0.00196
AFIX  43
H5    2    0.192462    0.105170    0.832663    11.00000   -1.20000
AFIX   0
C6    1   -0.082501    0.065061    0.758836    11.00000    0.03484    0.02387 =
         0.03433    0.00015    0.00549   -0.00432
AFIX  43
H6    2   -0.091431   -0.041743    0.814313    11.00000   -1.20000
AFIX   0
C7    1   -0.240518    0.134567    0.664977    11.00000    0.02413    0.02942 =
         0.03314   -0.00733    0.00525   -0.00520
C8    1   -0.223021    0.294165    0.583833    11.00000    0.02530    0.03791 =
         0.03452    0.00144   -0.00147   -0.00208
AFIX  43
H8    2   -0.327156    0.342158    0.520018    11.00000   -1.20000
AFIX   0
C9    1   -0.051547    0.382602    0.597156    11.00000    0.03406    0.03266 =
         0.02965    0.00528    0.00439   -0.00294
AFIX  43
H9    2   -0.042935    0.490020    0.542291    11.00000   -1.20000
AFIX   0
HKLF 4 1 1 0 0 0 1 0 0 0 1
REM  SN_31_Z in P2(1) WHITE NEEDLE
REM R1 =  0.0222 for    1752 Fo > 4sig(Fo)  and  0.0237 for all    1816 data
REM    134 parameters refined using      1 restraints
END
WGHT      0.0221      0.0303
REM Instructions for potential hydrogen bonds
HTAB O3 O2_$1
HTAB N1 O1_$2
HTAB C2 O2_$3
HTAB C3 O3_$4
REM Highest difference peak  0.280,  deepest hole -0.484,  1-sigma level  0.099
Q1    1   0.4211  0.5695  1.0924  11.00000  0.05    0.28
Q2    1  -0.2044  0.5850  0.6005  11.00000  0.05    0.27
Q3    1   0.2213  0.0834  0.9035  11.00000  0.05    0.27
Q4    1   0.5118  0.7346  0.7234  11.00000  0.05    0.27
Q5    1   0.3015  0.0879  0.8469  11.00000  0.05    0.25
Q6    1  -0.5297  0.0738  0.8636  11.00000  0.05    0.24
Q7    1  -0.2420  0.0922  0.8719  11.00000  0.05    0.24
Q8    1   0.4442  0.6985  1.1157  11.00000  0.05    0.24
Q9    1   0.5421  0.1949  0.8470  11.00000  0.05    0.23
Q10   1   0.7094  0.6894  0.6278  11.00000  0.05    0.22
;
