# Supplementary material for: Crystal structure of catena-poly[silver(I)-μ-l-tyrosinato-κ2 O:N]
Source: Acta Crystallogr E Crystallogr Commun. 2015 Feb 4;71(Pt 3):m50–1. doi: 10.1107/S2056989015001905 (PMC4350688; doi:10.1107/S2056989015001905)
Supplement: Supplementary file 2 [file e-71-00m50-Isup2.hkl]

#
# h,k,l, Fc-squared, Fo-squared, sigma(Fo-squared), status flag
#
data_I
_shelx_title ' SN_31_Z in P2(1) WHITE NEEDLE'
_shelx_refln_list_code          4
_shelx_F_calc_maximum      130.98
_exptl_crystal_F_000       284.00
_reflns_d_resolution_high  0.8109

loop_
 _space_group_symop_operation_xyz
 'x, y, z'
 '-x, y+1/2, -z'

_cell_length_a     7.2944
_cell_length_b     7.1464
_cell_length_c     9.2736
_cell_angle_alpha  90.000
_cell_angle_beta  101.546
_cell_angle_gamma  90.000

_shelx_F_squared_multiplier     1.000

loop_
 _refln_index_h
 _refln_index_k
 _refln_index_l
 _refln_F_squared_calc
 _refln_F_squared_meas
 _refln_F_squared_sigma
 _refln_observed_status
   0  -8   0        193.57        193.09        11.24 o
   1  -8   0        178.07        171.66        11.51 o
   2  -8   0        158.82        171.00        12.83 o
   3  -8   0         29.55         31.61         7.01 o
   1  -7   0        105.76        107.20         6.94 o
   2  -7   0         94.74         83.19         9.26 o
   3  -7   0         68.44         73.40        10.05 o
   0  -6   0        788.51        818.28        27.51 o
   1  -6   0        365.22        358.36        12.02 o
   2  -6   0        902.07        945.86        38.62 o
   3  -6   0        261.40        239.37        16.40 o
   4  -6   0         39.34         33.06         7.80 o
   5  -6   0         28.14         20.50         7.27 o
   6  -6   0         42.31         39.68        10.32 o
   1  -5   0         80.72         76.76         2.36 o
   2  -5   0        378.99        393.34         9.07 o
   3  -5   0        784.14        804.37        24.00 o
   4  -5   0        432.88        435.74        15.21 o
   5  -5   0        863.12        834.10        26.12 o
   6  -5   0        563.68        585.29        21.43 o
   7  -5   0        245.43        240.98        13.95 o
   0  -4   0       2831.62       3016.38        96.01 o
   1  -4   0       2497.30       2552.90        34.70 o
   2  -4   0       2461.50       2400.87        40.54 o
   3  -4   0        293.73        275.97         8.52 o
   4  -4   0        126.94        123.19         6.01 o
   5  -4   0         81.99         67.83         6.57 o
   6  -4   0        193.12        210.04        17.06 o
   7  -4   0        174.43        163.94        11.47 o
   1  -3   0        152.27        150.76         2.46 o
   2  -3   0       1500.34       1512.30        20.89 o
   3  -3   0        652.37        646.03        13.05 o
   4  -3   0       1565.60       1562.64        34.56 o
   5  -3   0       1425.55       1470.53        33.67 o
   6  -3   0        712.59        706.16        29.29 o
   7  -3   0        682.85        708.81        24.86 o
   8  -3   0        161.55        144.68        15.34 o
   0  -2   0       8923.40       7826.02       167.51 o
   1  -2   0       3196.50       3141.18        38.45 o
   2  -2   0       3601.05       3537.22        58.58 o
   3  -2   0       1956.94       2024.03        34.85 o
   4  -2   0        214.46        213.49         8.02 o
   5  -2   0         98.41        108.76         7.44 o
   6  -2   0        369.91        383.42        26.58 o
   7  -2   0        326.98        343.46        19.04 o
   8  -2   0        449.27        436.69        24.33 o
   1  -1   0         13.70         10.04         0.88 o
   2  -1   0       2401.80       2350.79        39.40 o
   3  -1   0       4828.58       4729.09        80.58 o
   4  -1   0       3388.54       3387.49        69.23 o
   5  -1   0       2105.68       2115.67        46.37 o
   6  -1   0        948.68        976.52        30.24 o
   7  -1   0       1294.93       1307.70        49.20 o
   8  -1   0        351.96        367.26        21.42 o
   1   0   0       5297.74       4274.98        56.29 o
   2   0   0       2603.56       2488.84        36.92 o
   3   0   0       3182.27       3226.07        54.67 o
   4   0   0        172.82        172.98         5.69 o
   5   0   0          4.09          3.87         1.73 o
   6   0   0        822.50        856.11        27.16 o
   7   0   0        458.45        430.08        22.22 o
   8   0   0        647.24        648.29        30.95 o
   1   1   0          5.81          3.47         0.51 o
   2   1   0       2349.18       2316.78        28.68 o
   3   1   0       5002.72       4913.88        64.55 o
   4   1   0       3372.23       3409.98        56.47 o
   5   1   0       2062.11       2125.70        37.42 o
   6   1   0        904.94        993.07        27.59 o
   7   1   0       1272.43       1264.08        32.39 o
   8   1   0        360.42        361.88        13.03 o
   0   2   0       8920.02       7582.47       184.69 o
   1   2   0       3241.14       3161.71        51.44 o
   2   2   0       3587.78       3499.41        45.38 o
   3   2   0       1852.59       1925.87        28.85 o
   4   2   0        228.54        230.84         5.11 o
   5   2   0        101.13         98.49         3.52 o
   6   2   0        387.96        408.51        13.38 o
   7   2   0        335.52        313.22        11.45 o
   8   2   0        431.66        442.98        15.10 o
   1   3   0        140.48        135.58         4.13 o
   2   3   0       1488.10       1486.31        35.09 o
   3   3   0        737.52        715.87        23.67 o
   4   3   0       1563.64       1556.94        29.49 o
   5   3   0       1417.46       1411.37        24.25 o
   6   3   0        741.48        768.04        17.01 o
   7   3   0        684.67        643.42        19.23 o
   8   3   0        162.25        167.77         9.19 o
   0   4   0       2822.97       3033.04        93.63 o
   1   4   0       2588.49       2576.55        56.25 o
   2   4   0       2441.58       2382.10        75.38 o
   3   4   0        281.99        270.06        12.43 o
   4   4   0        145.74        150.37         8.46 o
   5   4   0         81.86         89.53         6.74 o
   6   4   0        194.37        193.35        11.37 o
   7   4   0        177.79        194.28        11.51 o
   1   5   0         80.73         73.32         5.22 o
   2   5   0        386.65        405.22        16.80 o
   3   5   0        830.58        823.26        29.89 o
   4   5   0        454.67        430.21        18.65 o
   5   5   0        843.91        827.76        31.48 o
   6   5   0        561.90        559.95        24.20 o
   7   5   0        246.48        245.33        14.28 o
   0   6   0        793.41        750.79        29.23 o
   1   6   0        364.33        379.43        16.80 o
   2   6   0        883.53        858.04        33.06 o
   3   6   0        253.06        250.48        13.23 o
   4   6   0         44.21         44.44         6.22 o
   5   6   0         28.69         29.23         5.16 o
   6   6   0         41.73         43.91         6.61 o
   1   7   0        111.44        110.96         8.46 o
   2   7   0         77.97         67.71         7.80 o
   3   7   0         68.34         71.02         8.07 o
   4   7   0         92.24         90.99         9.39 o
   5   7   0        216.26        218.74        13.89 o
   0   8   0        181.62        189.65        12.30 o
   1   8   0        170.77        167.17        11.51 o
   2   8   0        163.70        194.67        12.56 o
   3   8   0         30.67         31.21         6.08 o
  -3  -8   1        249.28        243.74        18.52 o
  -2  -8   1        116.96        118.36        11.37 o
  -1  -8   1        199.65        225.88        14.81 o
   0  -8   1        125.20        108.97         9.65 o
   1  -8   1         67.72         60.63         4.65 o
   2  -8   1         13.76         19.04         4.63 o
  -5  -7   1        120.70        134.37        17.06 o
  -4  -7   1         73.77         70.49        11.37 o
  -3  -7   1         61.48         55.81         9.13 o
  -2  -7   1         35.64         39.41         7.01 o
  -1  -7   1         89.39        108.58         8.99 o
   0  -7   1        288.53        282.75        16.27 o
   1  -7   1        301.20        272.11        14.22 o
   2  -7   1        201.16        199.70        13.23 o
   3  -7   1        361.01        316.21        19.71 o
   4  -7   1        250.54        232.23        18.38 o
   5  -7   1         79.69         79.09        13.09 o
  -6  -6   1         76.88         53.56        12.17 o
  -5  -6   1        358.70        208.43        19.71 o
  -4  -6   1        350.86        348.34        15.78 o
  -3  -6   1       1266.65       1259.61        37.07 o
  -2  -6   1        848.62        860.51        27.01 o
  -1  -6   1        794.23        780.41        33.46 o
   0  -6   1        317.65        325.83         9.18 o
   1  -6   1         71.57         66.07         4.32 o
   2  -6   1         34.48         28.43         5.16 o
   3  -6   1        432.96        409.71        23.14 o
   4  -6   1         62.05         62.03        10.18 o
   5  -6   1        230.01        233.39        17.32 o
   6  -6   1        277.72        286.23        27.31 o
  -7  -5   1        208.07        196.39        14.42 o
  -6  -5   1        492.05        515.91        23.67 o
  -5  -5   1        462.38        447.86        29.10 o
  -4  -5   1          8.20          8.54         2.20 o
  -3  -5   1         71.08         70.04         3.32 o
  -2  -5   1        227.33        235.29         5.65 o
  -1  -5   1        223.27        224.45         5.43 o
   0  -5   1        579.62        625.54        14.77 o
   1  -5   1       1108.53       1120.96        38.96 o
   2  -5   1       1301.18       1280.74        63.08 o
   3  -5   1        924.46        896.44        44.90 o
   4  -5   1        261.13        277.28        11.63 o
   5  -5   1        358.15        335.37        23.54 o
   6  -5   1        113.51        129.08        10.49 o
   7  -5   1         13.88          8.14         6.35 o
  -7  -4   1         33.11         32.94         5.84 o
  -6  -4   1        283.28        275.64        12.99 o
  -5  -4   1        992.21        974.09        24.69 o
  -4  -4   1        950.73        993.90        23.60 o
  -3  -4   1       1695.11       1695.95        29.82 o
  -2  -4   1       2723.05       2679.06        50.79 o
  -1  -4   1       2451.68       2337.53        52.42 o
   0  -4   1        395.09        402.46         9.53 o
   1  -4   1        299.07        310.44         8.05 o
   2  -4   1        191.04        191.92         7.47 o
   3  -4   1        116.93        122.94         6.44 o
   4  -4   1        131.65        136.60         7.48 o
   5  -4   1        812.70        816.64        25.57 o
   6  -4   1        522.06        529.43        20.38 o
   7  -4   1        350.25        340.93        16.41 o
  -8  -3   1        522.73        536.41        27.24 o
  -7  -3   1        866.97        917.61        49.99 o
  -6  -3   1        581.25        610.51        21.71 o
  -5  -3   1       1044.89       1061.71        25.86 o
  -4  -3   1        193.30        212.75         7.77 o
  -3  -3   1        631.89        658.07        13.28 o
  -2  -3   1         77.32         73.07         2.88 o
  -1  -3   1       1164.26       1226.33        21.87 o
   0  -3   1        241.33        225.66         4.42 o
   1  -3   1       2974.72       2951.92        46.48 o
   2  -3   1       3139.52       3220.15        52.13 o
   3  -3   1       2234.68       2206.42        67.94 o
   4  -3   1       1300.10       1286.44        39.38 o
   5  -3   1        905.92        893.61        27.58 o
   6  -3   1        449.90        451.90        17.91 o
   7  -3   1         18.68         18.91         5.82 o
   8  -3   1          2.44          9.26         4.89 o
  -8  -2   1         12.09          8.60         4.63 o
  -7  -2   1          4.43          9.65         4.10 o
  -6  -2   1        236.70        251.16        11.65 o
  -5  -2   1       1155.83       1185.39        28.26 o
  -4  -2   1       2583.53       2528.76        60.10 o
  -3  -2   1       4994.07       4906.24        65.02 o
  -2  -2   1       3955.12       3921.34        51.80 o
  -1  -2   1       6640.31       6184.53        74.00 o
   0  -2   1       4695.59       4630.71        59.16 o
   1  -2   1        957.59        985.51        19.22 o
   2  -2   1        587.02        652.13        11.48 o
   3  -2   1        318.15        333.12        11.56 o
   4  -2   1        395.75        402.24        23.08 o
   5  -2   1       1170.24       1206.13        34.57 o
   6  -2   1        517.44        541.23        20.35 o
   7  -2   1        825.16        793.77        35.31 o
   8  -2   1        621.81        578.07        30.02 o
  -8  -1   1       1099.33       1089.62        44.44 o
  -7  -1   1       1054.19       1035.92        41.66 o
  -6  -1   1        563.46        579.76        21.08 o
  -5  -1   1       1267.24       1299.24        30.42 o
  -4  -1   1        267.99        257.77         7.03 o
  -3  -1   1        230.09        233.68         5.41 o
  -2  -1   1        354.31        363.12         6.10 o
  -1  -1   1        451.40        470.94         6.71 o
   0  -1   1       4622.94       4304.90        54.41 o
   1  -1   1       3772.10       3486.26        53.92 o
   2  -1   1       2208.80       2139.03        69.70 o
   3  -1   1       5499.72       5335.66       100.61 o
   4  -1   1       2281.21       2193.35        55.90 o
   5  -1   1       1459.82       1493.54        41.34 o
   6  -1   1        395.59        410.30        18.71 o
   7  -1   1         75.53         68.64         9.39 o
   8  -1   1          6.29          7.27         4.50 o
  -8   0   1          0.02         -1.32         3.04 o
  -7   0   1         99.48        116.65        11.90 o
  -6   0   1        791.50        801.20        25.66 o
  -5   0   1       2107.41       2139.56        34.79 o
  -4   0   1       1391.45       1346.04        20.27 o
  -3   0   1       8879.58       8208.47       108.07 o
  -2   0   1       2594.63       2476.76        36.07 o
  -1   0   1       3294.12       3232.14        36.42 o
   1   0   1        159.04        149.73         3.91 o
   2   0   1        666.13        655.16        19.84 o
   3   0   1        461.62        455.29        11.30 o
   4   0   1        244.22        218.46         7.43 o
   5   0   1       2049.25       2082.63        54.26 o
   6   0   1        906.92        942.42        37.16 o
   7   0   1        918.28        916.88        24.49 o
   8   0   1        987.88        996.11        42.19 o
  -8   1   1       1095.76       1052.06        43.51 o
  -7   1   1       1037.80       1071.76        41.66 o
  -6   1   1        615.21        668.45        19.97 o
  -5   1   1       1229.25       1287.07        21.58 o
  -4   1   1        253.19        250.24         5.56 o
  -3   1   1        245.00        243.71         5.26 o
  -2   1   1        364.00        368.14         6.14 o
  -1   1   1        371.17        402.83         7.05 o
   0   1   1       4466.47       4190.59        54.68 o
   1   1   1       3649.69       3403.66        63.15 o
   2   1   1       2305.28       2263.01        41.90 o
   3   1   1       5488.31       5390.57        84.99 o
   4   1   1       2257.68       2233.00        41.11 o
   5   1   1       1535.05       1519.27        35.59 o
   6   1   1        408.81        421.31        12.87 o
   7   1   1         77.24         77.83         6.61 o
   8   1   1          6.31          7.80         4.23 o
  -8   2   1         10.60          8.47         2.95 o
  -7   2   1          3.07          1.12         1.87 o
  -6   2   1        215.68        207.58         7.23 o
  -5   2   1       1173.24       1169.15        18.85 o
  -4   2   1       2556.48       2495.65        36.31 o
  -3   2   1       4938.63       4847.38        69.80 o
  -2   2   1       3887.94       3877.85        61.93 o
  -1   2   1       6666.84       6271.50       123.63 o
   0   2   1       4715.34       4648.89        72.47 o
   1   2   1        978.48        984.85        14.44 o
   2   2   1        615.23        669.35        11.68 o
   3   2   1        318.93        338.12        10.36 o
   4   2   1        373.28        391.13         7.62 o
   5   2   1       1145.19       1205.74        19.77 o
   6   2   1        540.19        559.04        14.34 o
   7   2   1        819.68        829.86        22.58 o
   8   2   1        634.00        626.92        18.86 o
  -8   3   1        517.25        504.80        22.61 o
  -7   3   1        853.12        851.30        33.33 o
  -6   3   1        592.95        642.94        21.03 o
  -5   3   1       1012.63       1026.92        18.94 o
  -4   3   1        190.55        201.92         6.74 o
  -3   3   1        643.09        662.71        13.86 o
  -2   3   1         76.76         62.82         5.36 o
  -1   3   1       1210.11       1291.05        29.09 o
   0   3   1        253.42        231.60         5.54 o
   1   3   1       2930.09       2816.89        51.28 o
   2   3   1       3182.78       3247.88        57.06 o
   3   3   1       2231.37       2202.13        40.13 o
   4   3   1       1302.40       1277.02        22.33 o
   5   3   1        912.37        905.73        16.30 o
   6   3   1        442.14        424.70        13.38 o
   7   3   1         17.17         20.51         3.44 o
   8   3   1          3.53          1.03         2.14 o
  -7   4   1         34.45         33.19         5.69 o
  -6   4   1        285.62        274.02        14.15 o
  -5   4   1        992.62        965.83        35.05 o
  -4   4   1        965.35        974.63        22.49 o
  -3   4   1       1629.86       1604.73        40.01 o
  -2   4   1       2728.26       2681.25        60.90 o
  -1   4   1       2415.67       2285.76        52.38 o
   0   4   1        375.71        376.53         8.80 o
   1   4   1        319.24        313.66         7.24 o
   2   4   1        188.82        188.33         9.39 o
   3   4   1        117.74        127.17         4.67 o
   4   4   1        132.11        130.53         7.94 o
   5   4   1        794.15        776.58        29.36 o
   6   4   1        535.47        543.29        22.09 o
   7   4   1        356.63        327.98        16.27 o
  -7   5   1        201.47        197.58        12.56 o
  -6   5   1        481.17        461.29        21.42 o
  -5   5   1        466.75        476.90        20.37 o
  -4   5   1          6.70          7.27         2.78 o
  -3   5   1         65.99         65.89         5.24 o
  -2   5   1        229.01        223.32         8.66 o
  -1   5   1        209.43        206.93         7.95 o
   0   5   1        552.63        574.81        13.10 o
   1   5   1       1114.00       1115.01        26.83 o
   2   5   1       1300.60       1324.23        44.04 o
   3   5   1        909.20        853.02        31.61 o
   4   5   1        279.14        279.18        13.75 o
   5   5   1        354.91        331.29        15.87 o
   6   5   1        119.60        116.12         8.73 o
   7   5   1         16.77         14.42         4.23 o
  -6   6   1         78.37         84.77         9.13 o
  -5   6   1        354.62        333.27        15.87 o
  -4   6   1        339.38        340.02        16.66 o
  -3   6   1       1253.04       1211.02        43.91 o
  -2   6   1        854.49        871.67        32.00 o
  -1   6   1        803.27        785.17        29.23 o
   0   6   1        321.65        320.54        10.57 o
   1   6   1         61.46         50.98         4.15 o
   2   6   1         38.87         37.03         5.29 o
   3   6   1        422.34        445.95        19.44 o
   4   6   1         62.87         61.89         7.14 o
   5   6   1        233.85        211.07        12.83 o
   6   6   1        275.07        291.08        15.87 o
  -5   7   1        124.09        133.31        10.58 o
  -4   7   1         82.03         89.80         9.26 o
  -3   7   1         61.56         57.66         7.27 o
  -2   7   1         38.57         48.14         6.48 o
  -1   7   1         81.31         79.35         8.33 o
   0   7   1        296.69        291.81        10.57 o
   1   7   1        306.97        317.27        10.84 o
   2   7   1        217.31        229.72        12.96 o
   3   7   1        358.88        330.89        16.93 o
   4   7   1        242.58        257.36        14.68 o
   5   7   1         80.21         71.81         8.86 o
  -3   8   1        250.30        282.22        16.00 o
  -2   8   1        115.74        121.80         9.79 o
  -1   8   1        202.07        205.25        13.09 o
   0   8   1        129.95        133.84         9.79 o
   1   8   1         61.65         59.38         7.80 o
   2   8   1         13.95         16.27         4.63 o
   3   8   1         16.26         16.27         4.76 o
  -3  -8   2        147.74        147.59        16.66 o
  -2  -8   2         38.12         35.31         7.67 o
  -1  -8   2         54.26         52.77         8.86 o
   0  -8   2          2.90          0.66         3.31 o
   1  -8   2        107.47        107.39        12.03 o
   2  -8   2         98.00         96.68         8.73 o
   3  -8   2         86.47         94.03        11.51 o
  -5  -7   2          2.08          3.70         5.03 o
  -4  -7   2          2.43          4.63         2.90 o
  -3  -7   2         88.46        100.70         8.26 o
  -2  -7   2        301.40        313.81        12.42 o
  -1  -7   2        200.23        205.91        14.94 o
   0  -7   2        291.75        280.37        17.59 o
   1  -7   2        298.07        289.51        11.27 o
   2  -7   2        573.67        518.69        25.92 o
   3  -7   2        129.00         99.85        12.03 o
   4  -7   2         23.03         13.36         5.82 o
  -6  -6   2        369.12        393.58        28.83 o
  -5  -6   2        491.21        442.38        29.62 o
  -4  -6   2        251.90        257.72        25.39 o
  -3  -6   2        250.46        249.66         9.36 o
  -2  -6   2        162.16        148.35         6.02 o
  -1  -6   2        263.08        264.80        10.26 o
   0  -6   2         11.82         15.97         2.30 o
   1  -6   2        116.69        124.05        11.11 o
   2  -6   2        114.57        115.71         5.62 o
   3  -6   2        305.79        316.03        12.25 o
   4  -6   2        251.39        266.46        12.23 o
   5  -6   2        417.86        451.51        17.76 o
  -7  -5   2         46.53         45.37        11.44 o
  -6  -5   2         90.97         90.97         8.47 o
  -5  -5   2         48.53         53.66         5.13 o
  -4  -5   2         48.12         55.32         3.62 o
  -3  -5   2         77.29         71.06         3.93 o
  -2  -5   2        951.50        976.87        20.33 o
  -1  -5   2        767.13        766.16        17.52 o
   0  -5   2       1097.12       1107.60        17.49 o
   1  -5   2        610.08        634.79        23.94 o
   2  -5   2       1425.96       1393.84        62.49 o
   3  -5   2        360.93        355.97        17.13 o
   4  -5   2         77.77         77.54         6.93 o
   5  -5   2         41.16         32.28         5.17 o
   6  -5   2        100.01        106.56        12.83 o
  -8  -4   2        136.02        137.14        14.68 o
  -7  -4   2        393.36        382.27        20.70 o
  -6  -4   2        753.99        769.17        31.01 o
  -5  -4   2       1496.79       1525.42        35.03 o
  -4  -4   2       1285.82       1264.27        24.21 o
  -3  -4   2       1096.17       1089.28        20.56 o
  -2  -4   2        868.37        856.92        16.14 o
  -1  -4   2        123.45        121.07         3.78 o
   0  -4   2         45.71         53.00         2.26 o
   1  -4   2        154.11        160.00         5.67 o
   2  -4   2       1413.53       1444.55        37.33 o
   3  -4   2        913.75        921.44        29.13 o
   4  -4   2        577.69        604.67        30.75 o
   5  -4   2        764.90        761.48        25.86 o
   6  -4   2        379.57        417.27        17.46 o
   7  -4   2        195.54        168.22        16.66 o
  -8  -3   2        377.47        377.97        21.95 o
  -7  -3   2         87.95         80.54         9.92 o
  -6  -3   2        214.28        199.70        12.96 o
  -5  -3   2          5.86          3.33         1.37 o
  -4  -3   2        682.89        690.51        11.73 o
  -3  -3   2        566.88        549.43         9.13 o
  -2  -3   2       2985.34       2976.03        44.49 o
  -1  -3   2       2375.56       2307.44        34.48 o
   0  -3   2       4230.79       4312.51       100.73 o
   1  -3   2       2528.93       2499.68        67.49 o
   2  -3   2       2263.82       2368.29        44.98 o
   3  -3   2       1437.18       1523.11        38.74 o
   4  -3   2         53.39         54.38         3.13 o
   5  -3   2         10.36         13.56         3.52 o
   6  -3   2         78.97         80.13         8.32 o
   7  -3   2        226.16        235.67        16.53 o
  -8  -2   2        334.75        298.89        19.31 o
  -7  -2   2       1605.30       1496.95        55.94 o
  -6  -2   2       1638.55       1688.41        41.43 o
  -5  -2   2       2251.68       2319.29        40.41 o
  -4  -2   2       2574.18       2577.92        39.07 o
  -3  -2   2       2277.46       2268.84        29.73 o
  -2  -2   2       2013.55       1978.81        25.32 o
  -1  -2   2        488.61        492.30         8.35 o
   0  -2   2        435.89        451.97         8.85 o
   1  -2   2        429.70        462.74         8.23 o
   2  -2   2       1948.20       2023.18        40.21 o
   3  -2   2       1649.29       1702.12        39.22 o
   4  -2   2       2039.84       2031.17        51.36 o
   5  -2   2       1648.88       1644.49        45.05 o
   6  -2   2        550.70        576.62        21.40 o
   7  -2   2        486.54        470.02        25.00 o
   8  -2   2        123.01        108.97        13.62 o
  -8  -1   2        503.82        475.18        24.60 o
  -7  -1   2        342.26        315.02        18.25 o
  -6  -1   2        420.34        427.34        14.63 o
  -5  -1   2        186.36        198.99         6.37 o
  -4  -1   2        301.81        310.29         7.45 o
  -3  -1   2       2410.77       2424.22        34.35 o
  -2  -1   2       2722.84       2659.67        33.37 o
  -1  -1   2       1881.89       1964.09        31.88 o
   1  -1   2       2452.54       2361.63        43.66 o
   2  -1   2       1551.21       1582.70        28.25 o
   3  -1   2       1334.02       1328.06        45.49 o
   4  -1   2        308.07        323.52        12.45 o
   5  -1   2         85.00         82.77         7.40 o
   6  -1   2        239.15        225.29        12.06 o
   7  -1   2        203.30        194.94        14.42 o
   8  -1   2        284.10        277.33        18.78 o
  -8   0   2        553.51        555.98        27.38 o
  -7   0   2       1412.78       1451.97        49.07 o
  -6   0   2       1187.60       1228.85        28.34 o
  -5   0   2       2143.65       2200.88        35.80 o
  -4   0   2       5449.30       5468.86        73.76 o
  -3   0   2       4510.97       4484.00        60.26 o
  -2   0   2        495.79        478.14         7.25 o
  -1   0   2          2.43          2.87         1.09 o
   0   0   2       2347.91       2235.80        52.83 o
   1   0   2        126.83        133.98         3.59 o
   2   0   2       1455.80       1470.76        32.48 o
   3   0   2       2775.46       2757.88        52.23 o
   4   0   2       1888.23       1928.20        38.19 o
   5   0   2        887.80        897.03        20.10 o
   6   0   2         39.47         40.58         5.22 o
   7   0   2        803.83        832.12        35.84 o
   8   0   2        271.97        291.35        19.18 o
  -8   1   2        499.32        445.02        23.81 o
  -7   1   2        350.41        332.89        13.44 o
  -6   1   2        439.57        454.37        19.62 o
  -5   1   2        189.63        201.87         5.70 o
  -4   1   2        336.64        356.93         6.96 o
  -3   1   2       2426.80       2479.54        37.86 o
  -2   1   2       2690.62       2671.73        39.19 o
  -1   1   2       2164.71       2273.78        28.71 o
   0   1   2      17156.12      12794.39       413.55 o
   1   1   2       2364.52       2299.36        36.83 o
   2   1   2       1547.89       1569.61        33.30 o
   3   1   2       1269.92       1345.98        26.91 o
   4   1   2        310.21        314.06         9.31 o
   5   1   2         86.20         92.01        14.44 o
   6   1   2        247.91        250.68         8.83 o
   7   1   2        204.90        187.92         9.32 o
   8   1   2        279.41        262.12        17.85 o
  -8   2   2        348.04        346.22        17.46 o
  -7   2   2       1607.07       1521.18        40.40 o
  -6   2   2       1687.05       1680.30        42.87 o
  -5   2   2       2222.85       2281.07        50.60 o
  -4   2   2       2549.76       2578.45        44.12 o
  -3   2   2       2433.59       2471.86        75.91 o
  -2   2   2       1965.15       1997.09        32.38 o
  -1   2   2        443.82        449.56        12.37 o
   0   2   2        436.67        466.05         9.91 o
   1   2   2        396.50        411.44         8.44 o
   2   2   2       1938.52       1974.14        38.01 o
   3   2   2       1764.10       1782.33        40.61 o
   4   2   2       1998.26       1940.27        39.05 o
   5   2   2       1634.29       1637.12        38.42 o
   6   2   2        550.59        558.61        16.24 o
   7   2   2        480.68        488.72        15.12 o
   8   2   2        128.92        140.98        14.02 o
  -8   3   2        368.14        376.39        18.65 o
  -7   3   2         83.72         59.51         7.27 o
  -6   3   2        219.15        207.55         7.63 o
  -5   3   2          6.60          8.51         2.52 o
  -4   3   2        722.44        729.36        15.57 o
  -3   3   2        554.11        546.13         9.95 o
  -2   3   2       2939.50       2929.73        66.38 o
  -1   3   2       2392.41       2332.57        51.93 o
   0   3   2       4134.95       4072.34        74.39 o
   1   3   2       2553.30       2547.60        40.60 o
   2   3   2       2254.66       2310.42        73.27 o
   3   3   2       1390.75       1445.91        27.54 o
   4   3   2         61.91         62.34         3.47 o
   5   3   2         11.36         11.49         1.83 o
   6   3   2         82.03         85.11         7.27 o
   7   3   2        226.82        229.99         9.33 o
  -8   4   2        135.89        152.75        11.24 o
  -7   4   2        399.86        359.85        17.99 o
  -6   4   2        753.86        777.04        21.21 o
  -5   4   2       1483.82       1492.97        30.26 o
  -4   4   2       1252.77       1231.09        32.12 o
  -3   4   2       1104.49       1077.96        31.94 o
  -2   4   2        870.62        842.44        22.16 o
  -1   4   2        107.71        113.08         5.11 o
   0   4   2         45.38         47.80         2.62 o
   1   4   2        154.37        160.93         4.64 o
   2   4   2       1364.74       1433.44        26.60 o
   3   4   2        917.03        901.88        22.22 o
   4   4   2        591.41        584.81        22.75 o
   5   4   2        720.10        698.81        27.24 o
   6   4   2        375.58        368.45        17.19 o
   7   4   2        195.97        187.80        11.24 o
  -7   5   2         51.81         48.40         7.01 o
  -6   5   2         90.20        105.93         8.60 o
  -5   5   2         47.75         48.68         5.12 o
  -4   5   2         61.16         60.87         5.42 o
  -3   5   2         78.09         73.17         5.11 o
  -2   5   2        956.33        965.36        25.32 o
  -1   5   2        796.65        779.24        20.43 o
   0   5   2       1090.37       1078.07        21.85 o
   1   5   2        635.08        638.54        13.61 o
   2   5   2       1390.94       1371.78        32.09 o
   3   5   2        335.25        318.59        15.21 o
   4   5   2         83.62         80.01         6.61 o
   5   5   2         43.58         43.25         5.82 o
   6   5   2        100.06        100.11         8.20 o
  -6   6   2        369.24        355.09        18.78 o
  -5   6   2        490.30        504.41        22.22 o
  -4   6   2        258.47        252.62        13.03 o
  -3   6   2        274.81        268.74        10.67 o
  -2   6   2        148.13        144.89        11.90 o
  -1   6   2        266.74        258.98        13.16 o
   0   6   2         11.14         13.62         2.43 o
   1   6   2        122.92        135.15         4.81 o
   2   6   2        107.68        123.13         8.46 o
   3   6   2        320.01        296.51        15.34 o
   4   6   2        262.15        277.99        14.55 o
   5   6   2        412.27        397.94        19.71 o
  -5   7   2          1.81          0.13         2.78 o
  -4   7   2          3.53          3.57         2.91 o
  -3   7   2         95.07         83.85         8.86 o
  -2   7   2        296.61        319.12        16.00 o
  -1   7   2        200.36        208.03        12.17 o
   0   7   2        296.81        269.26        14.02 o
   1   7   2        294.93        283.89        10.42 o
   2   7   2        584.45        591.82        24.47 o
   3   7   2        131.40        141.64        10.05 o
   4   7   2         25.08         16.93         4.76 o
  -3   8   2        150.72        170.74        12.03 o
  -2   8   2         35.00         33.33         6.08 o
  -1   8   2         58.64         62.16         7.80 o
   0   8   2          2.70          4.50         3.04 o
   1   8   2        106.74         89.27         9.65 o
   2   8   2         93.49         96.68        10.18 o
   3   8   2         84.85         91.78        10.18 o
  -3  -8   3          2.96          5.41         2.91 o
  -2  -8   3         25.35         26.17         3.73 o
  -1  -8   3         44.93         49.99         9.79 o
   0  -8   3         82.00         70.62        11.24 o
   1  -8   3        125.83        121.20         5.60 o
   2  -8   3         33.10         37.16         6.61 o
  -5  -7   3        118.02        113.74        16.53 o
  -4  -7   3        187.23        192.74        16.60 o
  -3  -7   3        342.13        364.68        15.60 o
  -2  -7   3        134.68        128.61         7.76 o
  -1  -7   3        274.24        254.42        10.32 o
   0  -7   3        109.44         93.19         6.08 o
   1  -7   3         98.47         88.53         6.24 o
   2  -7   3         60.97         57.50         6.28 o
   3  -7   3         55.60         58.45         9.26 o
   4  -7   3         10.85         18.52         6.74 o
  -6  -6   3        333.21        356.95        27.77 o
  -5  -6   3        163.12        165.18        19.18 o
  -4  -6   3         41.59         38.05         5.84 o
  -3  -6   3         12.17         15.59         2.30 o
  -2  -6   3        186.29        199.35         6.23 o
  -1  -6   3        193.90        198.99         5.65 o
   0  -6   3        303.04        315.20         9.25 o
   1  -6   3        330.37        358.65        13.46 o
   2  -6   3        369.12        390.36        14.73 o
   3  -6   3        157.18        157.52        16.13 o
   4  -6   3        127.01        114.40         9.59 o
   5  -6   3        117.47        119.52        10.12 o
  -7  -5   3         24.15         32.46         5.82 o
  -6  -5   3        122.87        126.00        13.75 o
  -5  -5   3        486.84        485.77        15.10 o
  -4  -5   3        275.38        275.35         7.93 o
  -3  -5   3       1008.39       1013.42        15.65 o
  -2  -5   3        980.80        990.74        19.04 o
  -1  -5   3       1298.31       1299.28        20.49 o
   0  -5   3        250.50        254.53         7.81 o
   1  -5   3        166.73        158.85         7.90 o
   2  -5   3        331.07        309.49        12.45 o
   3  -5   3         76.25         82.88         9.26 o
   4  -5   3         81.98         77.08         7.46 o
   5  -5   3        250.29        262.76        21.42 o
   6  -5   3        242.72        222.15        13.10 o
  -7  -4   3        384.16        398.87        20.90 o
  -6  -4   3        533.17        525.48        21.09 o
  -5  -4   3        647.70        644.40        15.23 o
  -4  -4   3         30.78         32.82         2.09 o
  -3  -4   3        169.45        165.27         4.38 o
  -2  -4   3        118.48        120.61         4.07 o
  -1  -4   3        418.69        425.22         7.26 o
   0  -4   3        453.78        459.15        11.70 o
   1  -4   3       1089.07       1083.18        29.49 o
   2  -4   3       1122.09       1177.95        38.15 o
   3  -4   3        943.01        993.57        29.29 o
   4  -4   3        334.15        320.00        19.18 o
   5  -4   3        271.45        248.38        18.85 o
   6  -4   3        205.87        196.91        12.36 o
   7  -4   3          3.53          0.13         3.84 o
  -8  -3   3         14.34         14.02         5.16 o
  -7  -3   3         78.74         62.42         8.86 o
  -6  -3   3        280.43        277.22        12.22 o
  -5  -3   3       1096.64       1099.53        19.68 o
  -4  -3   3       1111.76       1125.07        17.87 o
  -3  -3   3       1943.64       1905.67        27.40 o
  -2  -3   3       2601.71       2598.75        44.87 o
  -1  -3   3       1911.26       1869.10        30.17 o
   0  -3   3       1396.38       1448.67        30.37 o
   1  -3   3        352.70        371.46         9.00 o
   2  -3   3         24.75         30.44         2.18 o
   3  -3   3        310.86        323.14         9.22 o
   4  -3   3         84.89         86.57         7.38 o
   5  -3   3        611.87        589.99        21.44 o
   6  -3   3        558.89        506.74        20.56 o
   7  -3   3        323.53        333.14        21.03 o
  -8  -2   3        957.64        872.46        39.15 o
  -7  -2   3       1270.91       1301.94        67.18 o
  -6  -2   3        660.70        690.61        17.90 o
  -5  -2   3       1158.95       1182.80        23.51 o
  -4  -2   3        272.80        274.86         6.13 o
  -3  -2   3        118.33        111.93         3.33 o
  -2  -2   3        685.19        729.04        11.73 o
  -1  -2   3       2570.98       2591.85        45.20 o
   0  -2   3       2659.00       2699.03        45.80 o
   1  -2   3       2701.58       2607.63        43.82 o
   2  -2   3       1695.54       1754.08        35.14 o
   3  -2   3       1985.31       1981.88        45.43 o
   4  -2   3        673.24        673.39        22.03 o
   5  -2   3        159.45        145.77         9.61 o
   6  -2   3        116.64        123.58        10.45 o
   7  -2   3         14.06         19.18         6.35 o
  -8  -1   3         12.45          5.55         4.10 o
  -7  -1   3         13.08          8.86         3.84 o
  -6  -1   3        209.71        210.07        11.64 o
  -5  -1   3       1256.99       1284.62        22.42 o
  -4  -1   3       1593.24       1569.31        23.51 o
  -3  -1   3       5695.94       5505.06        68.03 o
  -2  -1   3       2634.88       2595.57        36.19 o
  -1  -1   3       6556.24       6209.47       189.05 o
   0  -1   3       5228.92       4905.21        97.33 o
   1  -1   3        620.19        654.88        12.86 o
   2  -1   3        407.17        426.79        10.01 o
   3  -1   3        263.07        261.06        13.09 o
   4  -1   3        206.45        207.73         6.23 o
   5  -1   3       1407.49       1443.41        30.02 o
   6  -1   3        504.91        472.53        24.86 o
   7  -1   3        601.51        590.63        28.96 o
  -8   0   3       1082.12       1121.62        46.68 o
  -7   0   3       1792.58       1739.77        44.87 o
  -6   0   3        872.19        851.48        24.34 o
  -5   0   3        816.04        852.40        30.02 o
  -4   0   3       1091.83       1133.95        18.77 o
  -3   0   3         42.88         41.78         2.87 o
  -2   0   3        405.12        417.57         7.51 o
  -1   0   3         23.05         11.31         3.60 o
   0   0   3       3385.40       3337.33        78.60 o
   1   0   3       4657.74       4524.25        81.11 o
   2   0   3       3484.34       3491.80        83.54 o
   3   0   3       2362.67       2420.21        46.52 o
   4   0   3       1693.43       1719.91        34.52 o
   5   0   3        914.00        921.00        20.55 o
   6   0   3        128.43        130.27        10.98 o
   7   0   3         11.97         21.16         5.95 o
   8   0   3         20.44          9.79         5.03 o
  -8   1   3         11.29         10.18         3.34 o
  -7   1   3         16.21         15.97         3.60 o
  -6   1   3        218.83        218.21         9.79 o
  -5   1   3       1247.82       1247.75        42.18 o
  -4   1   3       1534.84       1558.39        26.16 o
  -3   1   3       5709.05       5497.33        79.79 o
  -2   1   3       2593.38       2625.53        39.79 o
  -1   1   3       6521.71       6267.87        90.93 o
   0   1   3       5169.38       5098.81        97.03 o
   1   1   3        639.36        686.63        13.80 o
   2   1   3        414.22        423.07         9.86 o
   3   1   3        274.03        251.41         6.92 o
   4   1   3        203.31        214.29         6.49 o
   5   1   3       1426.26       1431.51        34.10 o
   6   1   3        523.84        546.53        17.92 o
   7   1   3        592.78        572.38        27.90 o
  -8   2   3        953.33        995.72        43.64 o
  -7   2   3       1232.05       1209.70        51.71 o
  -6   2   3        701.81        701.06        32.27 o
  -5   2   3       1137.05       1159.29        34.95 o
  -4   2   3        255.99        273.83         8.63 o
  -3   2   3        123.69        135.42         5.02 o
  -2   2   3        670.95        735.98        12.03 o
  -1   2   3       2584.35       2698.24        41.51 o
   0   2   3       2717.19       2766.75        48.72 o
   1   2   3       2618.88       2567.83        45.48 o
   2   2   3       1764.30       1793.86        39.50 o
   3   2   3       2000.99       1999.29        39.03 o
   4   2   3        653.57        668.96        15.60 o
   5   2   3        163.74        162.78         6.51 o
   6   2   3        111.85        112.21        11.64 o
   7   2   3         12.80         21.29         5.69 o
  -8   3   3         14.68         12.03         3.60 o
  -7   3   3         71.26         76.11         6.82 o
  -6   3   3        259.56        250.04        10.87 o
  -5   3   3       1105.89       1130.32        23.65 o
  -4   3   3       1163.12       1193.12        23.57 o
  -3   3   3       1930.39       1928.29        30.73 o
  -2   3   3       2630.09       2626.91        59.38 o
  -1   3   3       1972.72       1954.56        49.66 o
   0   3   3       1405.61       1420.08        27.14 o
   1   3   3        358.88        352.27         6.86 o
   2   3   3         21.50         27.75         2.10 o
   3   3   3        319.00        333.23        12.56 o
   4   3   3         85.82         80.16         4.27 o
   5   3   3        591.73        608.36        16.57 o
   6   3   3        573.06        542.92        25.06 o
   7   3   3        327.26        321.63        18.12 o
  -7   4   3        388.70        364.33        11.23 o
  -6   4   3        531.85        545.40        13.85 o
  -5   4   3        655.91        660.60        15.14 o
  -4   4   3         43.73         50.26         4.76 o
  -3   4   3        176.62        186.36        10.84 o
  -2   4   3        118.29        116.71         5.69 o
  -1   4   3        429.00        413.87        12.37 o
   0   4   3        429.28        441.93        12.60 o
   1   4   3       1108.66       1068.23        21.00 o
   2   4   3       1145.92       1165.11        28.05 o
   3   4   3        956.06       1010.40        34.78 o
   4   4   3        355.50        332.48        14.68 o
   5   4   3        274.79        254.46         8.74 o
   6   4   3        206.35        192.85         7.89 o
   7   4   3          3.88          0.79         2.78 o
  -7   5   3         26.83         36.84         5.20 o
  -6   5   3        119.62        127.03         9.59 o
  -5   5   3        487.12        493.84        20.63 o
  -4   5   3        275.35        258.90        10.74 o
  -3   5   3        967.62        981.18        27.02 o
  -2   5   3        994.15       1016.13        26.28 o
  -1   5   3       1309.78       1277.98        31.77 o
   0   5   3        257.84        247.16         8.62 o
   1   5   3        163.14        164.06         5.24 o
   2   5   3        340.35        328.21        10.13 o
   3   5   3         70.02         59.78         6.48 o
   4   5   3         93.61        109.11         7.94 o
   5   5   3        252.13        247.97        13.23 o
   6   5   3        247.40        257.89        13.75 o
  -6   6   3        330.62        355.75        14.84 o
  -5   6   3        161.36        155.84         9.23 o
  -4   6   3         43.86         44.88         5.12 o
  -3   6   3         11.36          7.01         2.42 o
  -2   6   3        188.84        188.62         8.45 o
  -1   6   3        180.67        174.84         7.81 o
   0   6   3        299.72        308.14        10.54 o
   1   6   3        338.67        360.23         9.31 o
   2   6   3        382.40        381.15        17.85 o
   3   6   3        149.49        141.24         9.79 o
   4   6   3        125.16        125.51         9.26 o
   5   6   3        117.49        114.00         9.26 o
  -5   7   3        120.56        122.48         8.51 o
  -4   7   3        186.43        197.76        10.01 o
  -3   7   3        350.61        356.56        13.80 o
  -2   7   3        127.46        124.81        11.37 o
  -1   7   3        272.61        287.08        10.81 o
   0   7   3        107.61        103.68         7.94 o
   1   7   3         88.28         90.46         7.27 o
   2   7   3         60.70         58.06         7.27 o
   3   7   3         53.27         57.66         7.41 o
   4   7   3          9.81         11.90         4.10 o
  -3   8   3          2.56          7.27         3.57 o
  -2   8   3         25.95         22.22         5.03 o
  -1   8   3         43.01         50.78         7.14 o
   0   8   3         86.52         96.28         9.26 o
   1   8   3        117.19        130.53         9.52 o
   2   8   3         36.17         33.06         6.35 o
  -2  -8   4        126.36        119.82         7.98 o
  -1  -8   4         93.47         97.29         6.38 o
   0  -8   4         88.70         93.48         6.55 o
   1  -8   4         40.85         39.58         5.25 o
  -5  -7   4        169.44        190.84        22.48 o
  -4  -7   4        241.36        252.05        14.07 o
  -3  -7   4        193.85        185.82        10.90 o
  -2  -7   4         76.08         66.67        10.45 o
  -1  -7   4        122.70        110.79         7.33 o
   0  -7   4          1.96         -0.62         3.24 o
   1  -7   4         86.34         77.17         9.06 o
   2  -7   4        117.33        113.80         8.83 o
   3  -7   4         87.19         77.10        11.64 o
  -6  -6   4         22.21         16.93         8.60 o
  -5  -6   4         28.13         31.61         9.39 o
  -4  -6   4         46.47         51.21         7.00 o
  -3  -6   4        135.17        163.74         6.30 o
  -2  -6   4        415.97        434.30        12.87 o
  -1  -6   4        547.12        545.13        14.85 o
   0  -6   4        340.69        353.01        20.36 o
   1  -6   4        158.70        154.43         6.87 o
   2  -6   4        569.60        545.49        15.90 o
   3  -6   4         74.67         78.29         9.52 o
   4  -6   4          4.75          4.53         2.89 o
   5  -6   4         13.07         14.58         4.08 o
  -7  -5   4        154.04        148.39        12.30 o
  -6  -5   4        532.96        524.05        23.87 o
  -5  -5   4        863.94        858.16        19.08 o
  -4  -5   4        787.45        762.15        16.78 o
  -3  -5   4        546.31        561.59        11.47 o
  -2  -5   4        277.47        265.31         6.29 o
  -1  -5   4        195.75        195.59         6.70 o
   0  -5   4         40.54         42.09         3.76 o
   1  -5   4        205.65        209.41         8.09 o
   2  -5   4        613.84        634.97        21.03 o
   3  -5   4        500.68        529.53        24.20 o
   4  -5   4        259.75        242.30        14.94 o
   5  -5   4        370.28        345.57        16.05 o
  -7  -4   4         78.07         64.80         9.39 o
  -6  -4   4         91.35         85.80         6.36 o
  -5  -4   4         66.34         63.72         4.55 o
  -4  -4   4        400.42        408.70         9.10 o
  -3  -4   4        355.98        368.96         8.39 o
  -2  -4   4       1690.46       1710.98        27.03 o
  -1  -4   4       1051.87       1058.12        20.46 o
   0  -4   4       1200.71       1210.75        27.22 o
   1  -4   4        430.02        418.32        12.52 o
   2  -4   4        473.13        464.14        13.92 o
   3  -4   4        190.67        204.99        12.70 o
   4  -4   4         12.56         16.80         4.89 o
   5  -4   4          9.05          6.30         3.30 o
   6  -4   4         42.63         39.43         6.48 o
  -8  -3   4        187.02        170.87        14.15 o
  -7  -3   4        469.83        460.37        23.01 o
  -6  -3   4        699.43        692.14        25.30 o
  -5  -3   4       1579.42       1636.20        27.54 o
  -4  -3   4        985.58       1008.53        17.41 o
  -3  -3   4        820.89        827.25        13.74 o
  -2  -3   4       1491.17       1439.96        27.28 o
  -1  -3   4        162.71        161.87         8.64 o
   0  -3   4         78.31         83.26         4.59 o
   1  -3   4         57.61         54.84         5.47 o
   2  -3   4        573.97        576.18        15.71 o
   3  -3   4        816.25        836.75        33.19 o
   4  -3   4        663.17        658.61        29.49 o
   5  -3   4        531.59        544.76        21.22 o
   6  -3   4        291.77        314.38        15.71 o
   7  -3   4        160.34        165.97        17.06 o
  -8  -2   4        335.31        331.69        20.37 o
  -7  -2   4         47.72         66.74         6.31 o
  -6  -2   4         89.22         96.03         6.31 o
  -5  -2   4         47.81         48.11         3.34 o
  -4  -2   4        283.81        280.62         6.90 o
  -3  -2   4        835.63        804.93        13.32 o
  -2  -2   4       1962.84       1954.43        34.48 o
  -1  -2   4         93.43         78.61         5.38 o
   0  -2   4       3279.26       3233.36        54.58 o
   1  -2   4       1829.53       1835.14        32.24 o
   2  -2   4        721.50        741.54        15.25 o
   3  -2   4        708.87        692.30        22.21 o
   4  -2   4        131.45        132.25        10.45 o
   5  -2   4         64.30         59.26         7.12 o
   6  -2   4         34.18         40.73         7.80 o
   7  -2   4        101.87         97.07        12.96 o
  -8  -1   4        319.62        346.47        14.45 o
  -7  -1   4       1322.62       1319.37        35.39 o
  -6  -1   4       1212.49       1210.00        32.26 o
  -5  -1   4       1022.73       1005.73        18.94 o
  -4  -1   4       2586.47       2642.49        41.04 o
  -3  -1   4       2109.01       2099.04        34.24 o
  -2  -1   4        706.30        719.14        15.01 o
  -1  -1   4        310.60        328.44         9.83 o
   0  -1   4        332.61        334.75        10.15 o
   1  -1   4        318.64        352.13         7.95 o
   2  -1   4       1215.59       1243.63        39.41 o
   3  -1   4       1048.98       1083.17        34.25 o
   4  -1   4       1315.14       1338.45        37.21 o
   5  -1   4       1329.54       1311.59        39.11 o
   6  -1   4        151.46        153.68        14.81 o
   7  -1   4        400.61        394.37        23.67 o
  -8   0   4        366.89        369.63        15.28 o
  -7   0   4        298.22        307.06        12.85 o
  -6   0   4        160.94        150.10         7.96 o
  -5   0   4        420.92        456.88        20.33 o
  -4   0   4        553.27        588.13        15.63 o
  -3   0   4       2582.85       2538.56        56.28 o
  -2   0   4       2014.51       1994.82        34.61 o
  -1   0   4       1557.26       1594.73        40.63 o
   0   0   4       6940.59       6360.17       147.77 o
   1   0   4        787.73        752.07        16.03 o
   2   0   4        526.19        482.62        12.68 o
   3   0   4        303.77        305.41        12.24 o
   4   0   4        184.57        200.73        10.17 o
   5   0   4         25.95         27.38         6.08 o
   6   0   4         46.51         45.49         8.20 o
   7   0   4        127.49        120.75        13.62 o
  -8   1   4        327.19        331.95        21.69 o
  -7   1   4       1290.00       1272.12        52.24 o
  -6   1   4       1222.23       1224.11        48.27 o
  -5   1   4       1018.66       1047.05        33.29 o
  -4   1   4       2583.80       2680.07        38.43 o
  -3   1   4       2121.58       2150.59        38.23 o
  -2   1   4        694.81        713.41        13.92 o
  -1   1   4        303.71        325.88         9.52 o
   0   1   4        336.79        351.95         9.90 o
   1   1   4        279.04        305.18        11.47 o
   2   1   4       1187.62       1217.85        47.21 o
   3   1   4       1072.47       1057.60        25.30 o
   4   1   4       1275.22       1264.59        30.62 o
   5   1   4       1290.37       1337.80        31.95 o
   6   1   4        145.99        136.09        11.64 o
   7   1   4        412.28        443.97        23.54 o
  -8   2   4        324.24        371.10        23.81 o
  -7   2   4         45.52         55.41         9.79 o
  -6   2   4         93.43         93.83         8.86 o
  -5   2   4         47.72         47.94         6.02 o
  -4   2   4        294.84        281.40        10.42 o
  -3   2   4        826.25        803.53        17.86 o
  -2   2   4       1856.15       1844.78        36.72 o
  -1   2   4        103.92         86.03         3.43 o
   0   2   4       3247.86       3242.84        58.10 o
   1   2   4       1823.69       1796.37        39.81 o
   2   2   4        740.40        769.57        26.85 o
   3   2   4        678.26        702.57        17.69 o
   4   2   4        144.97        148.77         5.91 o
   5   2   4         65.31         71.11         4.32 o
   6   2   4         37.57         32.40         6.35 o
   7   2   4        102.01         98.00        11.51 o
  -8   3   4        197.90        197.81        14.85 o
  -7   3   4        477.04        445.94        16.33 o
  -6   3   4        710.58        724.30        21.77 o
  -5   3   4       1547.50       1565.01        40.48 o
  -4   3   4        914.55        948.30        25.80 o
  -3   3   4        840.09        862.31        17.04 o
  -2   3   4       1508.35       1497.91        35.54 o
  -1   3   4        157.25        149.58         5.04 o
   0   3   4         77.65         81.53         3.23 o
   1   3   4         47.11         49.32         1.87 o
   2   3   4        532.40        544.22        14.11 o
   3   3   4        834.78        830.33        21.65 o
   4   3   4        688.16        697.14        32.27 o
   5   3   4        529.80        594.49        26.65 o
   6   3   4        298.71        308.67        16.80 o
   7   3   4        162.17        157.51        12.17 o
  -7   4   4         69.29         68.27         5.16 o
  -6   4   4         94.50         95.10         5.11 o
  -5   4   4         64.73         68.42         3.82 o
  -4   4   4        427.21        426.18        14.39 o
  -3   4   4        345.49        379.49        12.84 o
  -2   4   4       1670.06       1642.59        40.68 o
  -1   4   4       1068.51       1058.91        26.55 o
   0   4   4       1185.75       1195.56        29.10 o
   1   4   4        460.55        457.93        12.38 o
   2   4   4        489.13        483.69        13.82 o
   3   4   4        178.69        184.09        10.05 o
   4   4   4         12.05         12.36         2.10 o
   5   4   4         10.20          8.45         2.05 o
   6   4   4         42.45         50.22         4.42 o
  -7   5   4        163.65        150.10        11.51 o
  -6   5   4        534.68        562.70        30.55 o
  -5   5   4        861.55        838.64        36.63 o
  -4   5   4        782.01        748.60        32.93 o
  -3   5   4        569.60        564.99        17.49 o
  -2   5   4        258.62        249.60         9.79 o
  -1   5   4        192.79        189.23         7.75 o
   0   5   4         37.69         44.49         3.81 o
   1   5   4        213.62        219.08         7.81 o
   2   5   4        596.07        614.08        17.30 o
   3   5   4        493.93        516.84        21.56 o
   4   5   4        264.97        258.15        13.09 o
   5   5   4        357.00        365.67        16.93 o
  -6   6   4         22.00         22.03         4.57 o
  -5   6   4         27.03         32.56         4.67 o
  -4   6   4         45.17         55.00         6.81 o
  -3   6   4        136.18        151.12         7.94 o
  -2   6   4        406.45        421.27        21.56 o
  -1   6   4        548.28        537.89        16.46 o
   0   6   4        340.18        345.31        11.58 o
   1   6   4        155.25        149.70         6.51 o
   2   6   4        568.79        518.56        22.75 o
   3   6   4         70.16         74.99         7.80 o
   4   6   4          6.67          4.89         3.04 o
   5   6   4         12.68         14.42         4.23 o
  -5   7   4        164.11        159.66        18.05 o
  -4   7   4        229.99        225.60        11.09 o
  -3   7   4        195.68        202.60        12.43 o
  -2   7   4         71.87         72.39         7.60 o
  -1   7   4        128.11        109.50         8.99 o
   0   7   4          2.30          0.40         2.12 o
   1   7   4         84.99         90.33         7.27 o
   3   7   4         86.32         91.65         9.39 o
  -2   8   4        127.27        141.64        10.58 o
  -1   8   4         93.74        111.75         9.26 o
   0   8   4         90.11        106.33         8.46 o
   1   8   4         46.00         34.91         5.69 o
  -4  -7   5         37.59         48.34         7.46 o
  -3  -7   5         18.24         19.82         7.01 o
  -2  -7   5         35.65         41.29         5.88 o
  -1  -7   5         73.06         71.11         7.29 o
   0  -7   5         86.93        102.99         8.17 o
   1  -7   5        125.92        128.33         9.64 o
   2  -7   5        167.76        172.91        12.16 o
  -5  -6   5        141.42        180.39        22.09 o
  -4  -6   5        171.91        175.32         9.05 o
  -3  -6   5        355.40        377.25        10.98 o
  -2  -6   5         83.47         93.86         6.57 o
  -1  -6   5        281.25        287.30        10.49 o
   0  -6   5         63.66         64.52         7.41 o
   1  -6   5         18.13         15.62         3.08 o
   2  -6   5         39.88         36.92         4.53 o
   3  -6   5         11.71         11.11         5.29 o
   4  -6   5         12.34          9.27         3.71 o
  -6  -5   5        309.67        285.09        13.94 o
  -5  -5   5        227.75        232.60         9.20 o
  -4  -5   5         27.57         27.61         2.93 o
  -3  -5   5         18.75         17.30         2.54 o
  -2  -5   5         37.49         40.61         3.47 o
  -1  -5   5        163.11        196.28        16.43 o
   0  -5   5        297.29        307.25        10.64 o
   1  -5   5        352.74        336.10        11.81 o
   2  -5   5        578.15        543.23        19.00 o
   3  -5   5        231.14        244.75        29.62 o
   4  -5   5        111.60        116.65        13.09 o
   5  -5   5         80.76         94.00        14.15 o
  -7  -4   5         55.73         45.63         7.94 o
  -6  -4   5         95.35        106.31         7.24 o
  -5  -4   5        570.04        577.18        16.31 o
  -4  -4   5        241.12        244.23         6.22 o
  -3  -4   5        589.24        606.01        12.68 o
  -2  -4   5        794.85        800.38        17.16 o
  -1  -4   5        720.37        705.43        18.36 o
   0  -4   5        266.28        263.70         9.49 o
   1  -4   5        273.56        249.86         9.51 o
   2  -4   5        295.06        287.29        10.70 o
   3  -4   5         70.38         62.64         8.60 o
   4  -4   5         61.08         56.47         8.99 o
   5  -4   5        163.78        156.67        16.93 o
   6  -4   5        181.50        183.30        15.47 o
  -8  -3   5        748.93        679.64        33.19 o
  -7  -3   5        627.38        680.30        29.49 o
  -6  -3   5        429.29        422.83        11.57 o
  -5  -3   5        836.12        850.16        19.38 o
  -4  -3   5        220.09        223.97         5.82 o
  -3  -3   5         55.29         61.62         3.73 o
  -2  -3   5        294.42        287.10        10.28 o
  -1  -3   5        724.64        718.87        19.08 o
   0  -3   5        727.53        732.81        19.09 o
   1  -3   5       1225.52       1203.14        28.05 o
   2  -3   5        810.24        820.48        21.88 o
   3  -3   5        954.06        956.43        41.06 o
   4  -3   5        389.68        452.96        22.35 o
   5  -3   5        130.01        135.16        11.11 o
   6  -3   5         61.31         66.65        10.58 o
  -8  -2   5          8.81         13.62         5.16 o
  -7  -2   5         43.53         49.20         5.52 o
  -6  -2   5        191.10        204.48         7.89 o
  -5  -2   5       1572.72       1548.35        29.27 o
  -4  -2   5       1188.62       1192.16        19.65 o
  -3  -2   5       1813.86       1790.82        26.95 o
  -2  -2   5       1310.74       1342.40        30.63 o
  -1  -2   5       1240.76       1239.35        28.76 o
   0  -2   5        958.89       1009.01        24.04 o
   1  -2   5         81.59         80.62         5.80 o
   2  -2   5         21.58         19.53         3.25 o
   3  -2   5        177.38        168.62         9.56 o
   4  -2   5          5.20          9.13         4.10 o
   5  -2   5        201.19        206.39        12.63 o
   6  -2   5        209.46        206.18        15.74 o
  -8  -1   5        698.45        721.96        34.39 o
  -7  -1   5       1307.74       1321.45        50.92 o
  -6  -1   5        711.41        711.38        31.21 o
  -5  -1   5        495.39        518.30        18.83 o
  -4  -1   5        413.29        424.65         9.12 o
  -3  -1   5          7.53          9.05         1.66 o
  -2  -1   5        416.39        422.00        11.55 o
  -1  -1   5        878.43        892.61        21.80 o
   0  -1   5       1758.12       1813.41        40.14 o
   1  -1   5       1499.52       1499.19        27.63 o
   2  -1   5       1352.71       1359.05        28.37 o
   3  -1   5        823.71        858.42        23.97 o
   4  -1   5        428.18        439.21        21.56 o
   5  -1   5         85.14         85.70        10.58 o
   6  -1   5         25.97         32.67         7.27 o
   7  -1   5          2.11          8.46         5.03 o
  -8   0   5         21.12         16.80         6.08 o
  -7   0   5        135.51        141.38        14.15 o
  -6   0   5        360.00        342.66        19.71 o
  -5   0   5        686.32        677.18        17.25 o
  -4   0   5        977.66        957.87        22.19 o
  -3   0   5       3600.23       3520.81        59.71 o
  -2   0   5        464.87        456.19        12.46 o
  -1   0   5       1024.93       1075.22        29.93 o
   0   0   5       1088.95       1220.72        33.30 o
   1   0   5        115.65        120.56         7.08 o
   2   0   5          0.45          1.83         0.75 o
   3   0   5         89.80         84.22         7.33 o
   4   0   5         47.15         29.23         5.95 o
   5   0   5        744.93        713.36        31.48 o
   6   0   5         84.76         72.87        10.58 o
   7   0   5        104.17        117.17        13.89 o
  -8   1   5        702.93        759.91        37.03 o
  -7   1   5       1304.66       1277.61        35.86 o
  -6   1   5        726.56        714.61        22.27 o
  -5   1   5        494.45        503.26        16.85 o
  -4   1   5        417.84        438.57        13.47 o
  -3   1   5          7.69          8.62         1.65 o
  -2   1   5        400.22        436.52         9.49 o
  -1   1   5        863.92        877.17        39.32 o
   0   1   5       1787.20       1858.98        39.77 o
   1   1   5       1508.98       1520.07        40.04 o
   2   1   5       1389.13       1410.43        37.64 o
   3   1   5        820.75        802.23        32.00 o
   4   1   5        441.38        413.42        20.23 o
   5   1   5         93.37         83.98        10.05 o
   6   1   5         24.12         22.22         5.82 o
   7   1   5          1.66          4.89         4.23 o
  -8   2   5          8.45          8.81         3.55 o
  -7   2   5         38.01         39.78         5.42 o
  -6   2   5        184.89        184.20        12.76 o
  -5   2   5       1584.64       1530.72        50.72 o
  -4   2   5       1223.10       1254.20        31.80 o
  -3   2   5       1811.70       1791.15        36.03 o
  -2   2   5       1326.77       1323.35        27.32 o
  -1   2   5       1292.46       1251.34        25.45 o
   0   2   5        924.87        970.55        24.73 o
   1   2   5         89.49         88.28         3.32 o
   2   2   5         24.03         24.20         3.97 o
   3   2   5        185.26        183.17        10.84 o
   4   2   5         10.51          8.33         3.44 o
   5   2   5        192.08        185.28        12.83 o
   6   2   5        211.51        207.50        14.28 o
  -8   3   5        768.75        768.98        24.69 o
  -7   3   5        628.11        599.97        20.75 o
  -6   3   5        440.17        463.93        15.95 o
  -5   3   5        834.77        797.16        23.51 o
  -4   3   5        213.20        210.65         8.76 o
  -3   3   5         57.26         58.73         4.05 o
  -2   3   5        302.51        324.28         6.81 o
  -1   3   5        767.00        771.22        13.52 o
   0   3   5        731.97        730.99        11.48 o
   1   3   5       1185.29       1132.80        21.97 o
   2   3   5        807.55        861.22        28.96 o
   3   3   5        942.66        889.39        32.80 o
   4   3   5        374.17        386.85        11.97 o
   5   3   5        120.38        121.55         6.01 o
   6   3   5         58.92         62.29         8.46 o
  -7   4   5         57.55         65.76        10.18 o
  -6   4   5         91.38         89.21        12.30 o
  -5   4   5        579.71        574.63        19.00 o
  -4   4   5        275.40        269.20        10.83 o
  -3   4   5        580.96        571.12        17.99 o
  -2   4   5        773.77        763.60        21.63 o
  -1   4   5        713.79        685.11        19.08 o
   0   4   5        273.05        258.66         7.29 o
   1   4   5        258.21        237.25         6.45 o
   2   4   5        297.99        274.55        11.64 o
   4   4   5         63.26         68.69         4.53 o
   5   4   5        157.96        167.30         9.79 o
  -6   5   5        311.40        309.15        13.47 o
  -5   5   5        222.96        212.73        10.52 o
  -4   5   5         22.45         23.51         3.81 o
  -3   5   5         20.21         18.02         3.27 o
  -2   5   5         40.82         42.28         5.42 o
  -1   5   5        163.21        155.76         7.28 o
   0   5   5        291.29        295.86        10.20 o
   1   5   5        352.65        360.11        11.12 o
   2   5   5        586.61        578.99        24.20 o
   4   5   5        107.71        111.36         8.33 o
   5   5   5         78.84         90.20         8.73 o
  -5   6   5        139.94        144.80         9.22 o
  -4   6   5        173.04        178.14         9.81 o
  -3   6   5        364.70        382.18        14.10 o
  -2   6   5         85.96        102.12         6.55 o
  -1   6   5        290.03        299.74        11.05 o
   0   6   5         69.85         69.84         5.28 o
   1   6   5         15.58         13.42         2.47 o
   4   6   5         16.50         14.55         4.10 o
  -4   7   5         42.64         41.76         5.58 o
  -3   7   5         18.69         12.31         3.20 o
  -2   7   5         38.01         46.22         5.15 o
  -1   7   5         67.72         72.52         6.07 o
   0   7   5         86.39         91.12         7.54 o
  -3  -7   6        103.65        105.54        12.43 o
  -2  -7   6        132.82        128.41        10.51 o
  -1  -7   6        153.16        160.17        14.15 o
   0  -7   6        121.22        129.78        17.19 o
   1  -7   6         42.14         40.60         6.63 o
  -5  -6   6        136.43        153.60        12.35 o
  -4  -6   6        105.19        109.45        10.03 o
  -3  -6   6        101.52        100.18         6.43 o
  -2  -6   6         95.88        111.00         7.62 o
  -1  -6   6         54.79         48.99         5.20 o
   0  -6   6          4.06          4.49         2.34 o
   1  -6   6         43.88         41.93         5.01 o
   2  -6   6         80.86         80.71         8.63 o
   3  -6   6         60.04         93.10        11.90 o
  -6  -5   6         17.55         20.04         4.16 o
  -5  -5   6         21.25         24.61         4.07 o
  -4  -5   6         69.50         81.63         5.81 o
  -3  -5   6        158.61        171.84         7.23 o
  -2  -5   6        362.77        379.47        13.03 o
  -1  -5   6        448.94        433.42        14.13 o
   0  -5   6        250.31        252.91        10.32 o
   1  -5   6         35.72         35.65         4.51 o
   2  -5   6        163.58        171.41        10.57 o
   3  -5   6         61.59         72.21        10.18 o
   4  -5   6          5.86         -0.40         3.70 o
  -7  -4   6        199.28        181.85        13.62 o
  -6  -4   6        355.14        351.13        21.23 o
  -5  -4   6        699.01        683.30        21.24 o
  -4  -4   6        500.29        514.21        13.29 o
  -3  -4   6        226.29        214.90         6.92 o
  -2  -4   6         78.76         83.25         6.38 o
  -1  -4   6         91.24         95.72         6.73 o
   0  -4   6         23.51         25.28         3.64 o
   1  -4   6         17.64         19.85         4.21 o
   2  -4   6        150.34        182.09         9.12 o
   3  -4   6        154.86        157.51        12.56 o
   4  -4   6         89.91         81.73        11.11 o
   5  -4   6        160.37        152.20        13.03 o
  -6  -3   6        131.06        127.17         7.84 o
  -5  -3   6        147.04        151.93         6.49 o
  -4  -3   6        219.90        219.42         6.98 o
  -3  -3   6        356.30        357.13        10.48 o
  -2  -3   6       1611.34       1633.45        48.09 o
  -1  -3   6        556.43        562.97        27.09 o
   0  -3   6       1037.92       1007.28        34.32 o
   1  -3   6        525.44        540.34        16.61 o
   2  -3   6        382.43        381.67        13.62 o
   3  -3   6         92.90        103.42        11.77 o
   4  -3   6         18.78         15.47         5.29 o
   5  -3   6          3.54          5.55         4.36 o
  -7  -2   6        566.09        576.48        27.77 o
  -6  -2   6        490.81        487.04        21.67 o
  -5  -2   6        546.71        581.40        14.44 o
  -4  -2   6        596.18        612.75        13.42 o
  -3  -2   6        747.80        760.80        17.75 o
  -2  -2   6        537.41        548.97        16.06 o
  -1  -2   6        206.46        217.85         8.92 o
   0  -2   6        140.05        142.72         7.11 o
   1  -2   6         49.49         56.61         5.40 o
   2  -2   6        239.65        269.62        14.86 o
   3  -2   6        476.06        458.12        23.28 o
   4  -2   6        598.87        585.34        28.17 o
   5  -2   6        559.41        490.65        26.05 o
   6  -2   6         67.75         56.21         9.92 o
  -8  -1   6        294.58        299.55        19.84 o
  -7  -1   6        137.10        134.04        21.69 o
  -6  -1   6        107.13        107.78         7.10 o
  -5  -1   6         40.40         42.04         5.00 o
  -4  -1   6        129.52        133.15         5.66 o
  -3  -1   6        877.48        879.94        17.29 o
  -2  -1   6       1210.42       1245.72        29.92 o
  -1  -1   6        647.72        639.29        19.02 o
   0  -1   6       2314.21       2403.20        58.84 o
   1  -1   6       1101.54       1137.39        22.28 o
   2  -1   6        248.62        263.68         9.10 o
   3  -1   6        170.25        161.08        12.03 o
   4  -1   6         39.12         34.78         6.74 o
   5  -1   6          5.61          3.44         3.44 o
   6  -1   6         38.77         31.21         7.41 o
  -8   0   6        121.70        120.05         9.87 o
  -7   0   6        596.07        582.87        38.35 o
  -6   0   6        897.32        894.98        27.49 o
  -5   0   6        474.96        476.52        18.80 o
  -4   0   6       1178.20       1184.93        24.03 o
  -3   0   6        854.72        895.45        23.86 o
  -2   0   6        348.04        347.50        15.04 o
  -1   0   6        155.13        174.63        18.04 o
   0   0   6         38.24         37.36         5.19 o
   1   0   6         60.51         75.56         3.57 o
   2   0   6        374.53        348.89         9.07 o
   3   0   6        279.13        278.12        16.00 o
   4   0   6        280.67        282.36        16.80 o
   5   0   6        502.84        491.84        25.00 o
   6   0   6         86.05         88.74        12.03 o
  -8   1   6        291.69        281.90        18.65 o
  -7   1   6        143.06        154.11        16.60 o
  -6   1   6        107.39        118.15         7.95 o
  -5   1   6         43.27         38.74         4.08 o
  -4   1   6        142.58        144.15         6.03 o
  -3   1   6        882.06        899.52        17.27 o
  -2   1   6       1210.17       1259.54        34.48 o
  -1   1   6        707.90        716.89        17.43 o
   0   1   6       2283.90       2409.20        51.69 o
   1   1   6       1086.27       1133.40        66.26 o
   2   1   6        257.75        264.11        14.28 o
   3   1   6        159.63        160.02        11.11 o
   4   1   6         40.94         37.43         6.61 o
   5   1   6          5.13          0.13         3.04 o
   6   1   6         40.61         37.56         7.94 o
  -8   2   6        227.04        232.26        12.07 o
  -7   2   6        563.06        571.37        23.87 o
  -6   2   6        490.82        477.10        17.31 o
  -5   2   6        544.71        562.02        18.67 o
  -4   2   6        601.01        617.41        16.07 o
  -3   2   6        750.86        782.82        18.50 o
  -2   2   6        547.60        556.43        13.97 o
  -1   2   6        209.48        218.97         7.26 o
   0   2   6        141.22        134.43         7.87 o
   1   2   6         47.85         47.90         2.70 o
   2   2   6        236.69        259.34        13.49 o
   3   2   6        489.73        474.38        21.03 o
   4   2   6        618.47        588.25        25.92 o
   5   2   6        557.77        512.74        24.33 o
   6   2   6         65.44         73.53         9.92 o
  -7   3   6         52.75         46.16         5.87 o
  -6   3   6        136.18        133.05         8.19 o
  -5   3   6        140.84        142.03        14.22 o
  -4   3   6        224.88        222.83        18.45 o
  -3   3   6        344.76        344.30        10.06 o
  -2   3   6       1563.45       1520.50        31.57 o
  -1   3   6        561.13        559.40        11.23 o
   0   3   6       1048.87       1029.67        19.14 o
   1   3   6        552.17        548.89        11.69 o
   2   3   6        406.43        395.30        16.40 o
   3   3   6         83.24         87.95         7.14 o
   4   3   6         16.01          8.60         3.44 o
   5   3   6          3.65          8.73         3.70 o
  -7   4   6        192.64        185.09        13.09 o
  -6   4   6        357.75        328.15        25.39 o
  -5   4   6        691.50        669.28        41.20 o
  -4   4   6        465.86        486.87        17.00 o
  -3   4   6        255.58        231.78         9.80 o
  -2   4   6         89.70         87.42         8.99 o
  -1   4   6         91.76         90.71         4.83 o
   0   4   6         21.78         23.93         2.33 o
   1   4   6         18.39         20.05         1.95 o
  -6   5   6         17.80         12.34         3.72 o
  -5   5   6         19.27         22.22         5.03 o
  -4   5   6         72.31         64.63         6.22 o
  -3   5   6        163.23        150.20        11.04 o
  -2   5   6        351.78        367.43        13.09 o
  -1   5   6        443.35        427.86        14.01 o
   0   5   6        251.58        256.58         9.43 o
   1   5   6         31.61         30.60         3.50 o
   2   5   6        163.03        148.12        11.51 o
  -5   6   6        139.86        145.27         9.51 o
  -4   6   6        101.65        102.45        11.11 o
  -3   6   6        107.25        105.23         7.22 o
  -2   6   6         88.32         83.18         6.64 o
  -1   6   6         56.12         51.10         6.94 o
   0   6   6          4.15          4.03         2.12 o
  -3   7   6        105.65        118.98         8.07 o
  -2   7   6        132.07        138.00         8.86 o
  -1   7   6        155.77        146.27        10.05 o
  -4  -6   7         23.11         20.26         5.26 o
  -3  -6   7          2.13         -1.49         2.38 o
  -2  -6   7         17.17         21.46         3.95 o
  -1  -6   7         33.41         35.78         5.03 o
   0  -6   7         83.28         97.36         7.86 o
   1  -6   7         93.71        105.61        24.66 o
   2  -6   7        134.93        142.28        12.09 o
  -5  -5   7        215.98        207.90        15.61 o
  -4  -5   7        179.68        177.53        23.81 o
  -3  -5   7        428.78        402.40        13.97 o
  -2  -5   7        290.63        278.17        17.43 o
  -1  -5   7        288.22        292.08        12.17 o
   0  -5   7         52.99         56.00         5.90 o
   1  -5   7         13.07         16.81         4.37 o
   2  -5   7         18.62         22.92         5.15 o
   3  -5   7         70.26         76.18        10.84 o
  -6  -4   7        208.61        191.10        14.94 o
  -5  -4   7        176.10        175.63        13.62 o
  -4  -4   7         61.81         61.42         4.91 o
  -3  -4   7         35.24         25.58         3.54 o
  -2  -4   7         17.08         14.82         3.37 o
  -1  -4   7         89.82         95.38         7.35 o
   0  -4   7        255.58        272.60        11.20 o
   1  -4   7        275.65        263.25        32.27 o
   2  -4   7        393.46        358.56        16.73 o
   3  -4   7        220.62        217.82        15.87 o
   4  -4   7         78.05         84.91        11.90 o
  -7  -3   7         70.25         76.97        11.11 o
  -6  -3   7         54.41         63.70         6.77 o
  -5  -3   7        674.23        695.58        23.74 o
  -4  -3   7        396.67        390.21        12.81 o
  -3  -3   7        484.00        471.14        16.08 o
  -2  -3   7        272.93        271.80        10.90 o
  -1  -3   7        321.81        332.64        25.15 o
   0  -3   7        147.36        143.76         8.42 o
   1  -3   7         29.19         28.14         8.27 o
   2  -3   7          2.69         -0.81         2.45 o
   3  -3   7         34.14         30.15         6.88 o
   4  -3   7         17.48         17.72         6.08 o
   5  -3   7         78.13         96.41        12.83 o
  -7  -2   7        433.17        431.70        35.84 o
  -6  -2   7        206.64        213.39        10.84 o
  -5  -2   7        127.43        144.22         7.73 o
  -4  -2   7        104.51        110.36         6.31 o
  -3  -2   7          6.01          3.69         1.85 o
  -2  -2   7        171.32        188.18         8.71 o
  -1  -2   7        214.42        200.90         9.22 o
   0  -2   7        158.82        159.17        19.34 o
   1  -2   7        201.02        209.23        11.24 o
   2  -2   7        286.78        281.60        14.09 o
   3  -2   7        298.44        334.33        19.18 o
   4  -2   7        136.45        156.98        15.61 o
   5  -2   7         44.45         49.46         9.26 o
  -8  -1   7         25.92         21.32         5.03 o
  -7  -1   7         58.22         58.13         6.96 o
  -6  -1   7        205.20        216.04        10.79 o
  -5  -1   7        726.22        721.50        18.89 o
  -4  -1   7        568.26        569.27        15.77 o
  -3  -1   7       1180.20       1190.42        24.20 o
  -2  -1   7        474.36        482.20        20.57 o
  -1  -1   7        300.87        330.65        12.16 o
   0  -1   7        295.06        309.14        11.76 o
   1  -1   7         71.55         81.31         7.96 o
   2  -1   7          5.04          7.67         3.84 o
   3  -1   7         66.46         60.04         8.99 o
   4  -1   7         15.67         14.68         5.16 o
   5  -1   7        129.48        152.62        15.74 o
  -8   0   7        330.84        323.45        15.09 o
  -7   0   7        692.63        654.00        22.55 o
  -6   0   7        292.82        295.27        21.29 o
  -5   0   7        143.19        154.21         7.68 o
  -4   0   7        234.09        235.04         9.02 o
  -3   0   7         12.73         12.69         2.35 o
  -2   0   7          0.50         -0.64         1.72 o
  -1   0   7        111.77        107.11         6.82 o
   0   0   7        652.15        688.78        26.05 o
   1   0   7        605.56        609.16        14.88 o
   2   0   7        428.72        468.96        22.88 o
   3   0   7        349.25        336.71        18.91 o
   4   0   7        452.40        439.87        23.28 o
   5   0   7         69.22         76.97        10.84 o
  -8   1   7         25.92         26.58         7.67 o
  -7   1   7         59.87         61.29         6.91 o
  -6   1   7        193.72        172.57         9.97 o
  -5   1   7        704.74        684.97        32.50 o
  -4   1   7        580.89        556.26        18.75 o
  -3   1   7       1167.09       1161.38        26.57 o
  -2   1   7        450.78        465.58        11.55 o
  -1   1   7        308.96        321.42         9.77 o
   0   1   7        286.25        293.64        12.72 o
   1   1   7         71.94         77.23         8.86 o
   2   1   7          4.99          2.91         3.04 o
   3   1   7         67.62         63.22         8.46 o
   4   1   7         22.13         15.74         5.03 o
   5   1   7        126.93        140.32        14.28 o
  -7   2   7        432.34        427.34        17.07 o
  -6   2   7        206.39        213.75        10.80 o
  -5   2   7        115.44        128.51         7.28 o
  -4   2   7         96.90        107.25         9.63 o
  -3   2   7          6.56          8.98         2.19 o
  -2   2   7        165.38        173.05         7.00 o
  -1   2   7        228.26        215.13         8.94 o
   0   2   7        154.90        152.94         7.40 o
   1   2   7        178.49        179.78         7.54 o
   2   2   7        288.34        286.98        15.08 o
   3   2   7        288.37        261.20        15.34 o
   4   2   7        133.15        137.01        11.11 o
   5   2   7         45.02         50.52         8.20 o
  -7   3   7         70.57         77.34         7.63 o
  -6   3   7         54.82         61.85         6.29 o
  -5   3   7        685.42        692.88        21.73 o
  -4   3   7        417.18        387.96        11.76 o
  -3   3   7        468.74        453.52        27.36 o
  -2   3   7        251.16        255.10        11.82 o
  -1   3   7        324.00        330.76         7.95 o
   0   3   7        145.47        146.14         4.52 o
   1   3   7         23.92         28.25         3.37 o
   2   3   7          3.23          0.40         2.25 o
   3   3   7         31.62         26.19         5.03 o
   4   3   7         13.23         16.40         4.50 o
   5   3   7         71.05         77.63         9.52 o
  -6   4   7        209.61        183.56        10.87 o
  -5   4   7        178.68        163.33        12.03 o
  -4   4   7         59.24         56.44         6.04 o
  -3   4   7         37.24         39.84         4.75 o
  -2   4   7         20.51         17.31         2.61 o
  -1   4   7         93.08         94.06         4.87 o
   0   4   7        255.01        262.79         7.96 o
   1   4   7        264.10        253.26        16.53 o
  -5   5   7        212.09        226.58        11.45 o
  -4   5   7        173.70        173.75         9.89 o
  -3   5   7        434.30        390.51        15.08 o
  -2   5   7        287.91        267.63        13.36 o
  -1   5   7        289.89        286.27        10.94 o
   0   5   7         59.51         57.48         4.79 o
   1   5   7         13.53         18.38         5.42 o
   2   5   7         20.08         10.98         4.36 o
  -4   6   7         23.31         28.39         6.88 o
  -3   6   7          1.73          3.67         4.56 o
  -2   6   7         19.64         22.43         4.63 o
  -1   6   7         32.85         45.59         4.81 o
   0   6   7         83.58         90.99        11.51 o
  -3  -6   8         30.89         27.77         7.14 o
  -2  -6   8         79.63         83.51         9.44 o
  -1  -6   8        126.61        117.53        11.12 o
   0  -6   8         97.33        118.12        11.26 o
  -5  -5   8        197.74        179.20        15.21 o
  -4  -5   8        105.54        128.28        13.75 o
  -3  -5   8          8.02          6.61         4.23 o
  -2  -5   8         17.60         20.52         4.95 o
  -1  -5   8         20.09         21.25         5.07 o
   0  -5   8         19.44         23.65         5.36 o
   1  -5   8         35.32         39.28         8.33 o
   2  -5   8         49.40         48.14         9.26 o
  -6  -4   8         15.18         17.59         6.08 o
  -5  -4   8         17.50         12.70         5.42 o
  -4  -4   8         55.57         58.05         6.57 o
  -3  -4   8        107.27         78.42        10.58 o
  -2  -4   8        180.10        202.21        23.81 o
  -1  -4   8        186.60        181.49        11.79 o
   0  -4   8        177.71        181.24        12.04 o
   1  -4   8         34.66         50.92         8.99 o
   2  -4   8        134.69        121.94        13.89 o
   3  -4   8        162.44        155.00        16.27 o
  -6  -3   8        280.27        272.94        13.23 o
  -5  -3   8        247.18        242.76        11.97 o
  -4  -3   8        170.51        199.04        14.94 o
  -3  -3   8        236.20        228.61        11.52 o
  -2  -3   8         44.95         48.08         6.58 o
  -1  -3   8         40.84         39.50         5.92 o
   0  -3   8         87.84         86.76        10.84 o
   1  -3   8         34.79         27.11         6.48 o
   2  -3   8         50.03         49.99         8.86 o
   3  -3   8         83.46         79.09        11.51 o
   4  -3   8         47.57         45.76         9.39 o
  -7  -2   8         36.96         36.07         5.72 o
  -6  -2   8        147.18        138.24        15.34 o
  -5  -2   8         21.48         20.82         4.15 o
  -4  -2   8         62.82         64.17         5.58 o
  -3  -2   8        169.94        163.33         9.40 o
  -1  -2   8        224.05        229.59        15.21 o
   0  -2   8        692.58        704.63        31.21 o
   1  -2   8        377.98        357.74        20.23 o
   2  -2   8        133.69        117.04        12.83 o
   3  -2   8         27.13         36.24         7.67 o
   4  -2   8          6.34          1.32         3.70 o
  -7  -1   8        378.39        363.22        16.34 o
  -6  -1   8        472.41        427.38        17.38 o
  -5  -1   8        353.26        308.76        13.93 o
  -4  -1   8        385.10        375.60        21.69 o
  -3  -1   8        195.96        201.98        10.28 o
  -2  -1   8         57.72         64.32         7.08 o
  -1  -1   8         18.64         12.30         4.76 o
   0  -1   8        149.93        156.32        12.17 o
   1  -1   8         40.45         44.04         7.67 o
   2  -1   8        131.73        126.04        13.36 o
   3  -1   8        110.28        125.51        13.62 o
   4  -1   8         90.53         96.28        12.30 o
  -7   0   8         89.93         94.27         9.07 o
  -6   0   8          5.44          6.02         3.20 o
  -5   0   8         68.14         61.37         6.76 o
  -4   0   8         39.85         42.77         4.63 o
  -3   0   8        420.62        396.75        18.86 o
  -2   0   8        841.53        879.34        26.23 o
  -1   0   8        177.60        188.59        13.23 o
   0   0   8        384.40        391.73        20.23 o
   1   0   8        457.85        455.08        22.75 o
   2   0   8         57.18         59.38         8.73 o
   3   0   8         12.87         17.06         5.69 o
   4   0   8         13.51         18.25         5.82 o
   5   0   8         12.81         14.81         5.69 o
  -7   1   8        379.40        415.15        27.38 o
  -6   1   8        479.87        458.21        17.65 o
  -5   1   8        355.66        362.68        14.73 o
  -4   1   8        383.88        365.29        12.31 o
  -3   1   8        191.13        194.82         8.29 o
  -2   1   8         58.04         69.98         5.44 o
  -1   1   8         18.07         23.18         3.84 o
   0   1   8        147.62        158.70        11.77 o
   1   1   8         35.87         32.93         6.35 o
   2   1   8        130.59        138.73        11.24 o
   3   1   8        104.65        106.59        11.77 o
   4   1   8         87.00         80.01        10.71 o
  -7   2   8         34.48         41.74         5.93 o
  -6   2   8        149.72        141.91         9.61 o
  -5   2   8         18.84         20.00         4.10 o
  -4   2   8         72.28         75.18         5.86 o
  -3   2   8        172.34        174.09         7.59 o
  -2   2   8        401.83        411.09        12.47 o
  -1   2   8        241.40        250.15        10.65 o
   0   2   8        691.09        684.54        20.78 o
   1   2   8        373.20        366.86        17.99 o
   2   2   8        138.29        120.08         9.65 o
   3   2   8         24.92         28.70         6.08 o
   4   2   8          5.23          0.00         3.31 o
  -6   3   8        282.62        300.42        14.28 o
  -5   3   8        250.40        239.13        11.20 o
  -4   3   8        164.62        168.33        10.09 o
  -3   3   8        249.87        245.68         8.82 o
  -2   3   8         50.92         56.10         4.45 o
  -1   3   8         40.39         37.73         5.71 o
   0   3   8         88.98         84.37         3.70 o
   1   3   8         40.83         42.35         4.42 o
   2   3   8         48.76         43.64         6.22 o
   3   3   8         89.26         92.84         9.52 o
   4   3   8         57.17         55.68         7.80 o
  -6   4   8         15.70         10.58         4.89 o
  -5   4   8         16.64          9.90         3.66 o
  -4   4   8         59.71         57.32         8.46 o
  -3   4   8        118.54         97.69         6.32 o
  -2   4   8        182.10        179.02        10.24 o
  -1   4   8        188.16        177.29         6.82 o
   0   4   8        180.77        195.20        15.21 o
   1   4   8         37.50         30.02         7.14 o
  -5   5   8        205.50        182.90        13.09 o
  -4   5   8         99.39         87.59         7.80 o
  -3   5   8          8.88         10.10         2.99 o
  -2   5   8         13.47         12.50         3.08 o
  -1   5   8         21.32         20.78         3.48 o
   0   5   8         18.61         23.67         6.74 o
   1   5   8         38.44         56.47         9.65 o
  -3   6   8         33.26         32.18         4.89 o
  -2   6   8         78.08         73.75         9.13 o
  -1   6   8        126.48        126.30        14.81 o
   0   6   8         92.77         95.62        12.70 o
  -3  -5   9         12.07         11.11         5.16 o
  -2  -5   9         12.09         15.61         5.55 o
  -1  -5   9         27.68         37.43         7.94 o
   0  -5   9         39.75         28.17         7.27 o
  -5  -4   9        111.93        106.20        13.09 o
  -4  -4   9         99.92         89.32         8.66 o
  -3  -4   9        267.21        237.26        17.06 o
  -2  -4   9        154.69        173.51        13.89 o
  -1  -4   9        128.89        138.07        14.28 o
   0  -4   9         38.70         40.60         8.33 o
   1  -4   9         10.76         13.62         5.55 o
   2  -4   9          0.37          1.72         3.84 o
  -5  -3   9         58.03         68.04        11.24 o
  -4  -3   9         25.91         25.78         6.08 o
  -3  -3   9          0.84          1.32         3.31 o
  -2  -3   9         15.35          5.16         3.97 o
  -1  -3   9         39.95         29.10         7.01 o
   0  -3   9        118.50        118.89        13.36 o
   1  -3   9         46.37         55.15         9.39 o
   2  -3   9        101.39        115.85        14.02 o
   3  -3   9        109.79        103.42        13.89 o
  -6  -2   9         50.87         43.30         6.47 o
  -5  -2   9        290.38        296.78        13.83 o
  -4  -2   9        147.59        151.85        10.10 o
  -2  -2   9        163.30        130.93        13.75 o
  -1  -2   9        156.50        152.75        12.96 o
   0  -2   9        138.53        141.77        14.55 o
   1  -2   9         25.56         35.97         7.80 o
   2  -2   9          1.11         -1.19         2.78 o
   3  -2   9         13.91         12.03         5.69 o
  -6  -1   9         97.32        116.34        10.04 o
  -5  -1   9         10.30         15.79         4.09 o
  -4  -1   9         45.99         55.34         6.76 o
  -3  -1   9         10.21          9.39         4.36 o
  -2  -1   9         64.39         60.98        12.96 o
  -1  -1   9         65.09         56.60         8.86 o
   0  -1   9        128.18        109.90        12.70 o
   1  -1   9         77.92         81.47        10.98 o
   2  -1   9         80.59         92.31        11.90 o
   3  -1   9         61.11         52.77         9.79 o
  -6   0   9          0.56          4.41         3.05 o
  -5   0   9        154.06        153.15        11.37 o
  -4   0   9        227.31        209.17        11.24 o
  -3   0   9        369.20        352.05        22.61 o
  -2   0   9        206.19        212.27        25.59 o
  -1   0   9        149.80        172.19        13.09 o
   0   0   9        100.27        112.94        12.43 o
   1   0   9         60.61         68.24         9.65 o
   2   0   9          1.96          1.98         3.31 o
   3   0   9         70.58         48.93         8.46 o
   4   0   9         13.57         13.49         5.55 o
  -6   1   9        102.87        103.37         9.44 o
  -5   1   9         15.59         17.80         4.35 o
  -4   1   9         45.23         54.50        12.10 o
  -3   1   9         10.41         11.12         2.80 o
  -2   1   9         58.77         54.69         5.23 o
  -1   1   9         73.04         71.15         6.82 o
   0   1   9        140.70        137.67        11.11 o
   1   1   9         79.99         76.97         9.92 o
   2   1   9         82.94         82.52        10.45 o
   3   1   9         64.98         75.12        10.05 o
  -6   2   9         48.08         48.51         6.54 o
  -5   2   9        282.45        268.10        13.06 o
  -4   2   9        156.41        151.41        14.55 o
  -3   2   9        325.36        326.86        11.60 o
  -2   2   9        159.27        166.13        10.51 o
  -1   2   9        158.69        174.69        10.45 o
   0   2   9        143.72        136.49         8.00 o
   1   2   9         27.89         29.89         6.08 o
   2   2   9          1.22          5.95         3.57 o
   3   2   9         14.14         12.96         4.76 o
  -5   3   9         56.67         65.00         8.93 o
  -4   3   9         23.34         28.01         4.47 o
  -3   3   9          0.65          1.23         1.97 o
  -2   3   9         13.46         17.64         4.28 o
  -1   3   9         40.37         40.10         4.64 o
   0   3   9        113.55        104.04         5.98 o
   1   3   9         37.65         41.13         6.22 o
   2   3   9        102.71         95.35         9.65 o
   3   3   9        113.50        120.48        10.05 o
  -5   4   9        110.67         90.86        10.18 o
  -4   4   9         97.89         96.18         8.09 o
  -3   4   9        260.58        241.46        11.07 o
  -2   4   9        143.71        148.88        11.39 o
  -1   4   9        131.51        107.92        14.15 o
   0   4   9         40.21         36.90         8.33 o
   1   4   9          9.22         15.21         6.08 o
  -3   5   9         11.28         12.09         3.38 o
  -2   5   9         12.78          9.79         5.82 o
  -1   5   9         28.86         26.71         8.07 o
   0   5   9         41.43         38.75         8.73 o
  -3  -4  10         20.17         17.19         5.95 o
  -2  -4  10          9.25         10.98         5.42 o
  -1  -4  10         27.34         21.29         6.88 o
  -4  -3  10         20.67         20.89         4.93 o
  -3  -3  10         86.02        101.44        12.70 o
  -2  -3  10         77.94         75.38        10.98 o
  -1  -3  10         29.31         21.16         6.61 o
   0  -3  10         78.86         68.90        11.11 o
   1  -3  10         31.56         20.50         6.74 o
  -5  -2  10        137.00        158.51        12.01 o
  -4  -2  10        130.22        128.93        14.48 o
  -3  -2  10         97.57        112.28        13.49 o
  -2  -2  10         10.54         16.13         5.55 o
  -1  -2  10          7.47          3.31         3.97 o
   0  -2  10        122.72         89.80        12.30 o
   1  -2  10         18.45         16.93         5.95 o
   2  -2  10         40.45         36.10         8.33 o
  -5  -1  10         26.75         31.07         6.15 o
  -4  -1  10         15.91          8.54         3.45 o
  -3  -1  10         48.68         58.06         7.41 o
  -1  -1  10         27.08         21.29         6.48 o
   0  -1  10         55.83         46.95         8.46 o
   1  -1  10         76.97         94.96        12.30 o
   2  -1  10         27.62         30.42         7.67 o
  -5   0  10         88.83        103.40        10.45 o
  -4   0  10        111.92        111.74        19.37 o
  -3   0  10         49.22         44.75         6.17 o
  -2   0  10          6.28         14.55         5.42 o
  -1   0  10         30.47         32.00         7.27 o
   0   0  10          3.85          0.66         3.44 o
   1   0  10          3.18          3.70         4.10 o
   2   0  10         31.46         22.35         6.61 o
  -5   1  10         26.42         24.17         5.11 o
  -4   1  10         17.97         20.06         5.03 o
  -3   1  10         52.61         52.23        13.69 o
  -2   1  10        129.14        116.90         9.63 o
  -1   1  10         23.55         24.86         6.35 o
   0   1  10         50.98         53.30         8.46 o
   1   1  10         75.17         64.94         9.79 o
   2   1  10         27.89         34.25         7.54 o
  -5   2  10        141.74        142.70        11.90 o
  -4   2  10        122.97        129.43        10.20 o
  -3   2  10         93.67         91.90         8.39 o
  -2   2  10         11.69         14.77         3.86 o
  -1   2  10          6.91          9.92         3.37 o
   0   2  10        122.00        108.00         8.61 o
   1   2  10         18.74         14.15         4.89 o
   2   2  10         38.20         35.18         7.14 o
  -4   3  10         23.21         24.86         5.82 o
  -3   3  10         90.17         88.30         7.70 o
  -2   3  10         74.10         79.16         7.14 o
  -1   3  10         31.77         28.38         4.69 o
   0   3  10         80.26         82.91         7.22 o
   1   3  10         30.48         33.33         5.95 o
  -3   4  10         23.26         10.98         4.10 o
  -2   4  10          8.58         14.68         6.61 o
  -1   4  10         28.51         42.98         9.79 o
  -3  -2  11          1.54          1.85         3.97 o
  -2  -2  11         13.15          9.65         5.16 o
  -1  -2  11          4.56          1.85         3.97 o
  -3  -1  11        121.91        123.92        10.77 o
  -2  -1  11         41.23         50.26         9.39 o
  -1  -1  11         33.17         37.69         8.20 o
   0  -1  11         39.85         32.14         8.20 o
  -4   0  11          7.01          5.03         4.50 o
  -3   0  11          5.34          0.20         2.83 o
  -2   0  11         23.71         14.02         5.55 o
  -1   0  11        113.10         95.62        12.30 o
   0   0  11        132.39        116.65        13.62 o
  -3   1  11        123.11        137.01        14.42 o
  -2   1  11         40.98         36.61         5.85 o
  -1   1  11         31.81         23.14         6.48 o
   0   1  11         38.90         35.58         7.94 o
  -3   2  11          1.41         -2.38         2.78 o
  -2   2  11         11.97         15.74         5.16 o
  -1   2  11          5.75          3.44         3.70 o
                                                
